# Supplementary material for: Molecular Characterization and Functional Insights into Goose IGF2BP2 During Skeletal Muscle Development
Source: Animals (Basel). 2025 Dec 24;16(1):58. doi: 10.3390/ani16010058 (PMC12785058; doi:10.3390/ani16010058)
Supplement: Supplementary file 1 [file animals-16-00058-s001.zip › Table S1.xlsx]

## Sheet: Sheet1
id	baseMean	foldChange(BP2_OE/BP2_WT)	log2FoldChange	pval	padj	Regulation	Chromosome	Start Site	End Site	Direction	Length	Name	GO	KEGG	eggNOG	eggNOG_Category	Swissprot	NR	BP	CC	MF	-	SwissProtName
CHD4	4772.11	0.4461	-1.165	1e-100	1e-100	Down Regulation	NW_025927922.1	816202	837115	+	6786	CHD4	GO:0043231;GO:0005700;GO:0004386;GO:0009889;GO:0003677;GO:0044267;GO:0008144;GO:0051098;GO:0016818;GO:0048856;GO:2000026;GO:0005622;GO:0007063;GO:0009987;GO:0006996;GO:0008150;GO:0032991;GO:0003674;GO:1901360;GO:0097159;GO:0005654;GO:0046578;GO:0001103;GO:0003824;GO:0001709;GO:0044237;GO:0034728;GO:0090304;GO:0045165;GO:0016569;GO:0061064;GO:0032559;GO:0048232;GO:0008094;GO:0010605;GO:0035295;GO:…	K11643	4GTEQ	KL	sp|Q14839|CHD4_HUMAN Chromodomain-helicase-DNA-binding protein 4 OS=Homo sapiens OX=9606 GN=CHD4 PE=1 SV=2	XP_035427446.1 chromodomain-helicase-DNA-binding protein 4 isoform X1 [Cygnus atratus] __gt;XP_035427447.1 chromodomain-helicase-DNA-binding protein 4 isoform X1 [Cygnus atratus] __gt;XP_035427448.1 chromodomain-helicase-DNA-binding protein 4 isoform X1 [Cygnus atratus] __gt;XP_035427449.1 chromodomain-helicase-DNA-binding protein 4 isoform X1 [Cygnus atratus]	GO:0009889//regulation of biosynthetic process;GO:0044267//cellular protein metabolic process;GO:0051098//regulation of binding;GO:0048856//anatomical structure development;GO:2000026//regulation of multicellular organismal development;GO:0007063//regulation of sister chromatid cohesion;GO:0009987//cellular process;GO:0006996//organelle organization;GO:0008150//biological_process;GO:1901360//orga…	GO:0043231//intracellular membrane-bounded organelle;GO:0005700//polytene chromosome;GO:0005622//intracellular anatomical structure;GO:0032991//protein-containing complex;GO:0005654//nucleoplasm;GO:0005815//microtubule organizing center;GO:0044451//obsolete nucleoplasm part;GO:0070603//SWI/SNF superfamily-type complex;GO:0000118//histone deacetylase complex;GO:0005856//cytoskeleton;GO:0005634//nu…	GO:0004386//helicase activity;GO:0003677//DNA binding;GO:0008144//obsolete drug binding;GO:0016818//hydrolase activity, acting on acid anhydrides, in phosphorus-containing anhydrides;GO:0003674//molecular_function;GO:0097159//organic cyclic compound binding;GO:0001103//RNA polymerase II-specific DNA-binding transcription factor binding;GO:0003824//catalytic activity;GO:0032559//adenyl ribonucleot…	-	CHD4
DHCR24	2134.37	0.4505	-1.15	1e-100	1e-100	Down Regulation	NW_025927683.1	5488203	5497636	+	3752	DHCR24	GO:1901615;GO:0016125;GO:0005829;GO:0044283;GO:0005634;GO:0008203;GO:0046165;GO:0005856;GO:0006979;GO:0035556;GO:0050790;GO:0019538;GO:0052548;GO:0050660;GO:0044238;GO:0007275;GO:2000116;GO:0043170;GO:0032501;GO:0046661;GO:0005794;GO:0065009;GO:0044431;GO:0044446;GO:0003823;GO:0048519;GO:0008219;GO:0006508;GO:0016614;GO:0005737;GO:0005575;GO:0060255;GO:0051336;GO:0010941;GO:0051171;GO:0000246;GO:…	K09828	4GM9I	C	sp|Q15392|DHC24_HUMAN Delta(24)-sterol reductase OS=Homo sapiens OX=9606 GN=DHCR24 PE=1 SV=2	XP_013031860.1 PREDICTED: delta(24)-sterol reductase [Anser cygnoides domesticus]	GO:1901615//organic hydroxy compound metabolic process;GO:0016125//sterol metabolic process;GO:0044283//small molecule biosynthetic process;GO:0008203//cholesterol metabolic process;GO:0046165//alcohol biosynthetic process;GO:0006979//response to oxidative stress;GO:0035556//intracellular signal transduction;GO:0050790//regulation of catalytic activity;GO:0019538//protein metabolic process;GO:005…	GO:0005829//cytosol;GO:0005634//nucleus;GO:0005856//cytoskeleton;GO:0005794//Golgi apparatus;GO:0044431//obsolete Golgi apparatus part;GO:0044446//obsolete intracellular organelle part;GO:0005737//cytoplasm;GO:0005575//cellular_component;GO:0005623//obsolete cell;GO:0005622//intracellular anatomical structure;GO:0043231//intracellular membrane-bounded organelle;GO:0031090//organelle membrane;GO:0…	GO:0050660//flavin adenine dinucleotide binding;GO:0003823//antigen binding;GO:0016614//oxidoreductase activity, acting on CH-OH group of donors;GO:0000246//delta24(24-1) sterol reductase activity;GO:0003824//catalytic activity;GO:0050614//delta24-sterol reductase activity;GO:0097159//organic cyclic compound binding;GO:0003674//molecular_function;GO:0036094//small molecule binding;GO:0033218//ami…	ko00100(Steroid biosynthesis)	DHCR24
LOC106041795	1070.26	0.2106	-2.248	1e-100	1e-100	Down Regulation	NW_025927725.1	3995524	4004456	-	2223	LOC106041795	GO:0009056;GO:0031667;GO:0048869;GO:0031670;GO:0046872;GO:0043167;GO:0031968;GO:1901616;GO:0070887;GO:0009991;GO:0032501;GO:0050789;GO:0005634;GO:0071496;GO:0030342;GO:0050896;GO:1901615;GO:0044238;GO:1901700;GO:0006766;GO:0006706;GO:0033273;GO:0044424;GO:0007584;GO:0071944;GO:0043229;GO:0008152;GO:0005623;GO:1901701;GO:0030154;GO:0044422;GO:0033993;GO:0014070;GO:0055114;GO:0008403;GO:0071295;GO:…	K07436	4GKNH	Q	sp|Q07973|CP24A_HUMAN 1,25-dihydroxyvitamin D(3) 24-hydroxylase, mitochondrial OS=Homo sapiens OX=9606 GN=CYP24A1 PE=1 SV=2	XP_035404370.1 1,25-dihydroxyvitamin D(3) 24-hydroxylase, mitochondrial [Cygnus atratus]	GO:0009056//catabolic process;GO:0031667//response to nutrient levels;GO:0048869//cellular developmental process;GO:0031670//cellular response to nutrient;GO:1901616//organic hydroxy compound catabolic process;GO:0070887//cellular response to chemical stimulus;GO:0009991//response to extracellular stimulus;GO:0032501//multicellular organismal process;GO:0050789//regulation of biological process;G…	GO:0031968//organelle outer membrane;GO:0005634//nucleus;GO:0044424//obsolete intracellular part;GO:0071944//cell periphery;GO:0043229//intracellular organelle;GO:0005623//obsolete cell;GO:0044422//obsolete organelle part;GO:0031981//nuclear lumen;GO:0044446//obsolete intracellular organelle part;GO:0043226//organelle;GO:0005575//cellular_component;GO:0031966//mitochondrial membrane;GO:0031974//m…	GO:0046872//metal ion binding;GO:0043167//ion binding;GO:0030342//1-alpha,25-dihydroxyvitamin D3 24-hydroxylase activity;GO:0008403//25-hydroxycholecalciferol-24-hydroxylase activity;GO:0070576//vitamin D 24-hydroxylase activity;GO:0046914//transition metal ion binding;GO:0003824//catalytic activity;GO:0048037//obsolete cofactor binding;GO:0003674//molecular_function;GO:0097159//organic cyclic co…	ko04928(Parathyroid hormone synthesis, secretion and action);ko00100(Steroid biosynthesis)	CYP24A1
LOC106048967	4246.53	0.4737	-1.078	1e-100	1e-100	Down Regulation	NW_025928013.1	1667	9206	-	4985	LOC106048967	GO:0043243;GO:0009987;GO:0001654;GO:0005622;GO:0022402;GO:1901214;GO:0043069;GO:0009790;GO:0030844;GO:0042981;GO:0048856;GO:0005198;GO:0000278;GO:0032502;GO:0051098;GO:0042221;GO:0044092;GO:0009605;GO:0031730;GO:0030842;GO:0021545;GO:0048523;GO:1903047;GO:0043524;GO:0045111;GO:0043066;GO:0010638;GO:0099512;GO:0044770;GO:0008284;GO:0016043;GO:0008150;GO:2000179;GO:0003674;GO:0030182;GO:0005488;GO:…	K07609	4GSHI	S	sp|P48681|NEST_HUMAN Nestin OS=Homo sapiens OX=9606 GN=NES PE=1 SV=2	XP_040394901.1 LOW QUALITY PROTEIN: nestin [Cygnus olor]	GO:0043243//positive regulation of protein-containing complex disassembly;GO:0009987//cellular process;GO:0001654//eye development;GO:0022402//cell cycle process;GO:1901214//regulation of neuron death;GO:0043069//negative regulation of programmed cell death;GO:0009790//embryo development;GO:0030844//positive regulation of intermediate filament depolymerization;GO:0042981//regulation of apoptotic …	GO:0005622//intracellular anatomical structure;GO:0045111//intermediate filament cytoskeleton;GO:0099512//supramolecular fiber;GO:0044464//obsolete cell part;GO:0005856//cytoskeleton;GO:0099080//supramolecular complex;GO:0044430//obsolete cytoskeletal part;GO:0043228//non-membrane-bounded organelle;GO:0043232//intracellular non-membrane-bounded organelle;GO:0005882//intermediate filament;GO:00432…	GO:0005198//structural molecule activity;GO:0031730//CCR5 chemokine receptor binding;GO:0003674//molecular_function;GO:0005488//binding;GO:0048020//CCR chemokine receptor binding;GO:0005515//protein binding;GO:0001664//G protein-coupled receptor binding;GO:0019215//intermediate filament binding;GO:0005126//cytokine receptor binding;GO:0042379//chemokine receptor binding;GO:0005102//signaling rece…	-	NES
MYBPC3	388.605	0.116	-3.108	1e-100	1e-100	Down Regulation	NW_025927662.1	19914371	19972269	+	4814	MYBPC3	GO:0030017;GO:0051371;GO:0055010;GO:0031672;GO:0060415;GO:0014705;GO:0072359;GO:0003015;GO:0008047;GO:0003206;GO:0032989;GO:0015629;GO:0055001;GO:0031674;GO:0098772;GO:0006936;GO:0006941;GO:0043169;GO:0030234;GO:0044464;GO:0065007;GO:0043085;GO:0016460;GO:0048644;GO:0007010;GO:0003205;GO:0005488;GO:0070925;GO:0030029;GO:0050794;GO:0051015;GO:0008092;GO:0051049;GO:0003013;GO:0005515;GO:0009888;GO:…	K12568	4GQAX	Z	sp|Q90688|MYPC3_CHICK Myosin-binding protein C, cardiac-type OS=Gallus gallus OX=9031 GN=MYBPC3 PE=1 SV=3	XP_013048921.1 PREDICTED: myosin-binding protein C, cardiac-type [Anser cygnoides domesticus]	GO:0055010//ventricular cardiac muscle tissue morphogenesis;GO:0060415//muscle tissue morphogenesis;GO:0072359//circulatory system development;GO:0003015//heart process;GO:0003206//cardiac chamber morphogenesis;GO:0032989//cellular component morphogenesis;GO:0055001//muscle cell development;GO:0006936//muscle contraction;GO:0006941//striated muscle contraction;GO:0065007//biological regulation;GO…	GO:0030017//sarcomere;GO:0031672//A band;GO:0014705//C zone;GO:0015629//actin cytoskeleton;GO:0031674//I band;GO:0044464//obsolete cell part;GO:0016460//myosin II complex;GO:0031430//M band;GO:0099512//supramolecular fiber;GO:0032991//protein-containing complex;GO:0044444//obsolete cytoplasmic part;GO:0005622//intracellular anatomical structure;GO:0097512//cardiac myofibril;GO:0005863//striated m…	GO:0051371//muscle alpha-actinin binding;GO:0008047//enzyme activator activity;GO:0098772//molecular function regulator;GO:0043169//cation binding;GO:0030234//enzyme regulator activity;GO:0005488//binding;GO:0051015//actin filament binding;GO:0008092//cytoskeletal protein binding;GO:0005515//protein binding;GO:0005200//structural constituent of cytoskeleton;GO:0003674//molecular_function;GO:00605…	-	MYBPC3
PRKCQ	1759.31	0.3912	-1.354	1e-100	1e-100	Down Regulation	NW_025927685.1	2948569	3013263	-	6080	PRKCQ	GO:0051050;GO:0009620;GO:0043228;GO:0046872;GO:0045664;GO:0051173;GO:0010556;GO:0050793;GO:0051972;GO:0070229;GO:0038093;GO:0050789;GO:0045637;GO:0043167;GO:0006468;GO:1903508;GO:0043232;GO:0002376;GO:1900076;GO:0010604;GO:0046627;GO:2000516;GO:0032268;GO:0042127;GO:1902905;GO:0019899;GO:0032740;GO:0051128;GO:0002831;GO:0048468;GO:0036211;GO:0042060;GO:0050852;GO:0051179;GO:0030554;GO:0050769;GO:…	K18052	4GKBW	T	sp|Q04759|KPCT_HUMAN Protein kinase C theta type OS=Homo sapiens OX=9606 GN=PRKCQ PE=1 SV=3	XP_013040937.1 PREDICTED: protein kinase C theta type [Anser cygnoides domesticus] __gt;XP_013040938.1 PREDICTED: protein kinase C theta type [Anser cygnoides domesticus] __gt;XP_013040939.1 PREDICTED: protein kinase C theta type [Anser cygnoides domesticus] __gt;XP_013040940.1 PREDICTED: protein kinase C theta type [Anser cygnoides domesticus] __gt;XP_040402498.1 protein kinase C theta type [Cyg…	GO:0051050//positive regulation of transport;GO:0009620//response to fungus;GO:0045664//regulation of neuron differentiation;GO:0051173//positive regulation of nitrogen compound metabolic process;GO:0010556//regulation of macromolecule biosynthetic process;GO:0050793//regulation of developmental process;GO:0051972//regulation of telomerase activity;GO:0070229//negative regulation of lymphocyte ap…	GO:0043228//non-membrane-bounded organelle;GO:0043232//intracellular non-membrane-bounded organelle;GO:0043229//intracellular organelle;GO:0016020//membrane;GO:0016234//inclusion body;GO:0044459//obsolete plasma membrane part;GO:0044464//obsolete cell part;GO:0005856//cytoskeleton;GO:0071944//cell periphery;GO:0045202//synapse;GO:0005575//cellular_component;GO:0005622//intracellular anatomical st…	GO:0046872//metal ion binding;GO:0043167//ion binding;GO:0019899//enzyme binding;GO:0030554//adenyl nucleotide binding;GO:0097367//carbohydrate derivative binding;GO:0004697//protein kinase C activity;GO:0016772//transferase activity, transferring phosphorus-containing groups;GO:0005524//ATP binding;GO:0005515//protein binding;GO:0036094//small molecule binding;GO:0032553//ribonucleotide binding;…	ko04920(Adipocytokine signaling pathway);ko04750(Inflammatory mediator regulation of TRP channels);ko04660(T cell receptor signaling pathway);ko04659(Th17 cell differentiation);ko04658(Th1 and Th2 cell differentiation);ko04270(Vascular smooth muscle contraction);ko04140(Autophagy - animal);ko04064(NF-kappa B signaling pathway)	PRKCQ
PPP1R16B	542.118	0.2188	-2.193	1e-100	1e-100	Down Regulation	NW_025927866.1	339112	402855	+	8270	PPP1R16B	GO:0035304;GO:0050679;GO:0080090;GO:0009791;GO:0061028;GO:0007560;GO:0031400;GO:0048707;GO:0098772;GO:0044451;GO:0120035;GO:0044428;GO:0051174;GO:0043233;GO:0035307;GO:0050794;GO:0005488;GO:0051489;GO:0044464;GO:0048471;GO:0010605;GO:0030234;GO:0035295;GO:0065007;GO:0001885;GO:0048737;GO:0042995;GO:0051172;GO:0005886;GO:0002064;GO:0019220;GO:0051248;GO:0051239;GO:1903587;GO:1903670;GO:0005515;GO:…	K17459	4GQD2	OT	sp|Q95N27|PP16B_BOVIN Protein phosphatase 1 regulatory inhibitor subunit 16B OS=Bos taurus OX=9913 GN=PPP1R16B PE=1 SV=1	XP_013048412.1 PREDICTED: protein phosphatase 1 regulatory inhibitor subunit 16B isoform X1 [Anser cygnoides domesticus] __gt;XP_013048413.1 PREDICTED: protein phosphatase 1 regulatory inhibitor subunit 16B isoform X1 [Anser cygnoides domesticus] __gt;XP_013048414.1 PREDICTED: protein phosphatase 1 regulatory inhibitor subunit 16B isoform X1 [Anser cygnoides domesticus] __gt;XP_013048415.1 PREDIC…	GO:0035304//regulation of protein dephosphorylation;GO:0050679//positive regulation of epithelial cell proliferation;GO:0080090//regulation of primary metabolic process;GO:0009791//post-embryonic development;GO:0061028//establishment of endothelial barrier;GO:0007560//imaginal disc morphogenesis;GO:0031400//negative regulation of protein modification process;GO:0048707//instar larval or pupal mor…	GO:0044451//obsolete nucleoplasm part;GO:0044428//obsolete nuclear part;GO:0043233//organelle lumen;GO:0044464//obsolete cell part;GO:0048471//perinuclear region of cytoplasm;GO:0042995//cell projection;GO:0005886//plasma membrane;GO:0005654//nucleoplasm;GO:0044444//obsolete cytoplasmic part;GO:0005622//intracellular anatomical structure;GO:0070013//intracellular organelle lumen;GO:0043227//membr…	GO:0098772//molecular function regulator;GO:0005488//binding;GO:0030234//enzyme regulator activity;GO:0005515//protein binding;GO:0017020//myosin phosphatase regulator activity;GO:0019903//protein phosphatase binding;GO:0003674//molecular_function;GO:0019888//protein phosphatase regulator activity;GO:0008157//protein phosphatase 1 binding;GO:0019902//phosphatase binding;GO:0019208//phosphatase re…	-	PPP1R16B
HCN3	307.412	0.1376	-2.861	1e-100	1e-100	Down Regulation	NW_025927867.1	187683	197255	-	5139	HCN3	GO:0098793;GO:0048512;GO:0034762;GO:0009987;GO:0051780;GO:0050804;GO:0016057;GO:0071214;GO:0048856;GO:0051716;GO:0042221;GO:0007635;GO:0001505;GO:0005272;GO:0051955;GO:0050802;GO:0035690;GO:0071242;GO:0009636;GO:0009605;GO:0048520;GO:0043005;GO:0015079;GO:0044425;GO:0120038;GO:0044316;GO:0007568;GO:0014048;GO:0097159;GO:0003674;GO:0008150;GO:0022832;GO:0097447;GO:0071310;GO:0071482;GO:0065007;GO:…	K04956	4GIT5	P	sp|Q9Y3Q4|HCN4_HUMAN Potassium/sodium hyperpolarization-activated cyclic nucleotide-gated channel 4 OS=Homo sapiens OX=9606 GN=HCN4 PE=1 SV=1	XP_035202434.1 potassium/sodium hyperpolarization-activated cyclic nucleotide-gated channel 3 [Oxyura jamaicensis]	GO:0048512//circadian behavior;GO:0034762//regulation of transmembrane transport;GO:0009987//cellular process;GO:0051780//behavioral response to nutrient;GO:0050804//modulation of chemical synaptic transmission;GO:0016057//regulation of membrane potential in photoreceptor cell;GO:0071214//cellular response to abiotic stimulus;GO:0048856//anatomical structure development;GO:0051716//cellular respo…	GO:0098793//presynapse;GO:0043005//neuron projection;GO:0044425//obsolete membrane part;GO:0120038//obsolete plasma membrane bounded cell projection part;GO:0044316//cone cell pedicle;GO:0097447//dendritic tree;GO:0042995//cell projection;GO:0044306//neuron projection terminus;GO:0005886//plasma membrane;GO:0030425//dendrite;GO:0031224//intrinsic component of membrane;GO:0044297//cell body;GO:000…	GO:0005272//sodium channel activity;GO:0015079//potassium ion transmembrane transporter activity;GO:0097159//organic cyclic compound binding;GO:0003674//molecular_function;GO:0022832//voltage-gated channel activity;GO:0005215//transporter activity;GO:0008324//cation transmembrane transporter activity;GO:0032559//adenyl ribonucleotide binding;GO:0030551//cyclic nucleotide binding;GO:0032553//ribon…	ko04929(GnRH secretion)	HCN4
CADM3	1141.45	0.4641	-1.107	1e-100	1e-100	Down Regulation	NW_025928107.1	83634	93891	-	6214	CADM3	GO:0098742;GO:0098609;GO:0016043;GO:0016021;GO:0030054;GO:0008037;GO:0008150;GO:0005912;GO:0070161;GO:0005623;GO:0003674;GO:0044425;GO:0005102;GO:0071944;GO:0031224;GO:0045216;GO:0050839;GO:0042803;GO:0008104;GO:0007155;GO:0051179;GO:0007156;GO:0031226;GO:0016020;GO:0042802;GO:0005911;GO:0005515;GO:0071840;GO:0034330;GO:0044459;GO:0046983;GO:0005575;GO:0034332;GO:0005886;GO:0005488;GO:0009987;GO:…	K06780	4GKI2	T	sp|Q8N126|CADM3_HUMAN Cell adhesion molecule 3 OS=Homo sapiens OX=9606 GN=CADM3 PE=1 SV=1	XP_035202314.1 cell adhesion molecule 3 isoform X6 [Oxyura jamaicensis]	GO:0098742//cell-cell adhesion via plasma-membrane adhesion molecules;GO:0098609//cell-cell adhesion;GO:0016043//cellular component organization;GO:0008037//cell recognition;GO:0008150//biological_process;GO:0045216//cell-cell junction organization;GO:0008104//protein localization;GO:0007155//cell adhesion;GO:0051179//localization;GO:0007156//homophilic cell adhesion via plasma membrane adhesion …	GO:0016021//integral component of membrane;GO:0030054//cell junction;GO:0005912//adherens junction;GO:0070161//anchoring junction;GO:0005623//obsolete cell;GO:0044425//obsolete membrane part;GO:0071944//cell periphery;GO:0031224//intrinsic component of membrane;GO:0031226//intrinsic component of plasma membrane;GO:0016020//membrane;GO:0005911//cell-cell junction;GO:0044459//obsolete plasma membra…	GO:0003674//molecular_function;GO:0005102//signaling receptor binding;GO:0050839//cell adhesion molecule binding;GO:0042803//protein homodimerization activity;GO:0042802//identical protein binding;GO:0005515//protein binding;GO:0046983//protein dimerization activity;GO:0005488//binding;	ko04514(Cell adhesion molecules)	CADM3
TNFRSF1B	844.94	0.41	-1.286	1e-100	1e-100	Down Regulation	NW_025927702.1	1200543	1218306	-	3176	TNFRSF1B	GO:0044446;GO:0048519;GO:0008630;GO:0001775;GO:0008219;GO:0035579;GO:1902339;GO:0005737;GO:0031331;GO:0005575;GO:0071219;GO:0060255;GO:0071944;GO:0002274;GO:0032496;GO:0002446;GO:0051336;GO:0009894;GO:0051247;GO:0010941;GO:0002263;GO:0003330;GO:0048585;GO:0002443;GO:0051171;GO:0043067;GO:0097193;GO:0005623;GO:0045121;GO:0045935;GO:0065008;GO:0006810;GO:1903054;GO:0009892;GO:0071216;GO:1901701;GO:…	K05141	4GI8D	T	sp|P20333|TNR1B_HUMAN Tumor necrosis factor receptor superfamily member 1B OS=Homo sapiens OX=9606 GN=TNFRSF1B PE=1 SV=3	XP_013043383.1 PREDICTED: tumor necrosis factor receptor superfamily member 1B [Anser cygnoides domesticus]	GO:0048519//negative regulation of biological process;GO:0008630//intrinsic apoptotic signaling pathway in response to DNA damage;GO:0001775//cell activation;GO:0008219//cell death;GO:1902339//positive regulation of apoptotic process involved in morphogenesis;GO:0031331//positive regulation of cellular catabolic process;GO:0071219//cellular response to molecule of bacterial origin;GO:0060255//reg…	GO:0044446//obsolete intracellular organelle part;GO:0035579//specific granule membrane;GO:0005737//cytoplasm;GO:0005575//cellular_component;GO:0071944//cell periphery;GO:0005623//obsolete cell;GO:0045121//membrane raft;GO:0036477//somatodendritic compartment;GO:0005634//nucleus;GO:0005887//integral component of plasma membrane;GO:0031226//intrinsic component of plasma membrane;GO:0044304//main a…	GO:0005035//death receptor activity;GO:0060089//molecular transducer activity;GO:0005031//tumor necrosis factor-activated receptor activity;GO:0003674//molecular_function;GO:0031625//ubiquitin protein ligase binding;GO:0004888//transmembrane signaling receptor activity;GO:0019899//enzyme binding;GO:0005488//binding;GO:0005515//protein binding;GO:0038023//signaling receptor activity;GO:0044389//ub…	ko04920(Adipocytokine signaling pathway);ko04668(TNF signaling pathway);ko04061(Viral protein interaction with cytokine and cytokine receptor);ko04060(Cytokine-cytokine receptor interaction)	TNFRSF1B
LOC106049821	594.891	0.3497	-1.516	1e-100	1e-100	Down Regulation	NW_025928363.1	4348	39484	-	7705	LOC106049821	GO:0033273;GO:0000272;GO:0051179;GO:1901700;GO:0044238;GO:0044433;GO:0002376;GO:0050896;GO:0032868;GO:0044245;GO:0051234;GO:0002252;GO:0016192;GO:0036230;GO:0016021;GO:0043170;GO:0030141;GO:0070820;GO:0032501;GO:0009991;GO:0098862;GO:0034285;GO:0005794;GO:0016787;GO:0002283;GO:0101003;GO:1901652;GO:0042119;GO:0009056;GO:0031667;GO:0005983;GO:0009251;GO:0099503;GO:0016324;GO:0070821;GO:0009744;GO:…	K12047	4GKNW	G	sp|O43451|MGA_HUMAN Maltase-glucoamylase, intestinal OS=Homo sapiens OX=9606 GN=MGAM PE=1 SV=5	XP_013057692.1 PREDICTED: maltase-glucoamylase, intestinal-like isoform X1 [Anser cygnoides domesticus] __gt;XP_013057693.1 PREDICTED: maltase-glucoamylase, intestinal-like isoform X2 [Anser cygnoides domesticus]	GO:0033273//response to vitamin;GO:0000272//polysaccharide catabolic process;GO:0051179//localization;GO:1901700//response to oxygen-containing compound;GO:0044238//primary metabolic process;GO:0002376//immune system process;GO:0050896//response to stimulus;GO:0032868//response to insulin;GO:0044245//polysaccharide digestion;GO:0051234//establishment of localization;GO:0002252//immune effector pr…	GO:0044433//obsolete cytoplasmic vesicle part;GO:0016021//integral component of membrane;GO:0030141//secretory granule;GO:0070820//tertiary granule;GO:0098862//cluster of actin-based cell projections;GO:0005794//Golgi apparatus;GO:0101003//ficolin-1-rich granule membrane;GO:0099503//secretory vesicle;GO:0016324//apical plasma membrane;GO:0070821//tertiary granule membrane;GO:0016020//membrane;GO:…	GO:0016787//hydrolase activity;GO:0004574//oligo-1,6-glucosidase activity;GO:0015926//glucosidase activity;GO:0030246//carbohydrate binding;GO:0090599//alpha-glucosidase activity;GO:0004575//sucrose alpha-glucosidase activity;GO:0016798//hydrolase activity, acting on glycosyl bonds;GO:0004564//beta-fructofuranosidase activity;GO:0003674//molecular_function;GO:0016160//amylase activity;GO:0032450/…	ko04973(Carbohydrate digestion and absorption);ko00500(Starch and sucrose metabolism);ko00052(Galactose metabolism)	MGAM
EDNRA	654.452	0.3702	-1.434	1e-100	1e-100	Down Regulation	NW_025927720.1	4094466	4128681	-	3148	EDNRA	GO:0010604;GO:0015696;GO:0032268;GO:0034219;GO:0071705;GO:0051234;GO:0071622;GO:0042127;GO:0051179;GO:0048468;GO:0008645;GO:0051279;GO:0042481;GO:0071624;GO:0051050;GO:0051173;GO:0050793;GO:0050789;GO:0050727;GO:0016021;GO:0048483;GO:0061138;GO:0043279;GO:0022603;GO:0016020;GO:0004962;GO:0010647;GO:0050877;GO:0043229;GO:0048609;GO:1903169;GO:0001653;GO:0006950;GO:0014032;GO:0051282;GO:0044706;GO:…	K04197	4GQ1J	T	sp|P25101|EDNRA_HUMAN Endothelin-1 receptor OS=Homo sapiens OX=9606 GN=EDNRA PE=1 SV=1	XP_013030555.1 PREDICTED: endothelin-1 receptor [Anser cygnoides domesticus]	GO:0010604//positive regulation of macromolecule metabolic process;GO:0015696//ammonium transmembrane transport;GO:0032268//regulation of cellular protein metabolic process;GO:0034219//carbohydrate transmembrane transport;GO:0071705//nitrogen compound transport;GO:0051234//establishment of localization;GO:0071622//regulation of granulocyte chemotaxis;GO:0042127//regulation of cell population prol…	GO:0016021//integral component of membrane;GO:0016020//membrane;GO:0043229//intracellular organelle;GO:0044459//obsolete plasma membrane part;GO:0031975//envelope;GO:0044464//obsolete cell part;GO:0030315//T-tubule;GO:0044428//obsolete nuclear part;GO:0005575//cellular_component;GO:0071944//cell periphery;GO:0005622//intracellular anatomical structure;GO:0043226//organelle;GO:0031965//nuclear mem…	GO:0004962//endothelin receptor activity;GO:0001653//peptide receptor activity;GO:0004629//phospholipase C activity;GO:0016788//hydrolase activity, acting on ester bonds;GO:0004620//phospholipase activity;GO:0060089//molecular transducer activity;GO:0042578//phosphoric ester hydrolase activity;GO:0004435//phosphatidylinositol phospholipase C activity;GO:0016787//hydrolase activity;GO:0008081//pho…	ko04924(Renin secretion);ko04270(Vascular smooth muscle contraction);ko04080(Neuroactive ligand-receptor interaction);ko04024(cAMP signaling pathway);ko04022(cGMP-PKG signaling pathway);ko04020(Calcium signaling pathway)	EDNRA
ST8SIA2	1334.01	0.489	-1.032	1e-100	1e-100	Down Regulation	NW_025927721.1	4302915	4331591	+	3383	ST8SIA2	GO:0005768;GO:0098791;GO:0009100;GO:0043177;GO:0005488;GO:0071704;GO:0031406;GO:0044464;GO:0006807;GO:0012505;GO:0016757;GO:0031984;GO:0044271;GO:0044255;GO:0098588;GO:0016740;GO:0043413;GO:0031224;GO:1901576;GO:0031982;GO:0006687;GO:1901564;GO:0006629;GO:1901137;GO:0036094;GO:0043227;GO:0031410;GO:0046467;GO:0032502;GO:0044267;GO:0006664;GO:0005769;GO:0070085;GO:0043231;GO:0009987;GO:0005622;GO:…	K06612	4GJKX	G	sp|Q92186|SIA8B_HUMAN Alpha-2,8-sialyltransferase 8B OS=Homo sapiens OX=9606 GN=ST8SIA2 PE=2 SV=1	XP_035191965.1 alpha-2,8-sialyltransferase 8B isoform X2 [Oxyura jamaicensis] __gt;XP_035410542.1 alpha-2,8-sialyltransferase 8B [Cygnus atratus] __gt;XP_040426117.1 alpha-2,8-sialyltransferase 8B [Cygnus olor]	GO:0009100//glycoprotein metabolic process;GO:0071704//organic substance metabolic process;GO:0006807//nitrogen compound metabolic process;GO:0044271//cellular nitrogen compound biosynthetic process;GO:0044255//cellular lipid metabolic process;GO:0043413//macromolecule glycosylation;GO:1901576//organic substance biosynthetic process;GO:0006687//glycosphingolipid metabolic process;GO:1901564//orga…	GO:0005768//endosome;GO:0098791//Golgi apparatus subcompartment;GO:0044464//obsolete cell part;GO:0012505//endomembrane system;GO:0031984//organelle subcompartment;GO:0098588//bounding membrane of organelle;GO:0031224//intrinsic component of membrane;GO:0031982//vesicle;GO:0043227//membrane-bounded organelle;GO:0031410//cytoplasmic vesicle;GO:0005769//early endosome;GO:0043231//intracellular memb…	GO:0043177//organic acid binding;GO:0005488//binding;GO:0031406//carboxylic acid binding;GO:0016757//glycosyltransferase activity;GO:0016740//transferase activity;GO:0036094//small molecule binding;GO:0043168//anion binding;GO:0033691//sialic acid binding;GO:0003674//molecular_function;GO:0003824//catalytic activity;GO:0097367//carbohydrate derivative binding;GO:0008373//sialyltransferase activit…	-	ST8SIA2
ITFG2	635.237	0.3891	-1.362	1e-100	1e-100	Down Regulation	NW_025928024.1	339192	352762	-	4563	ITFG2	GO:0034198;GO:0031981;GO:0005764;GO:0001775;GO:0044446;GO:0048731;GO:0030183;GO:0048519;GO:0043226;GO:0140007;GO:0005773;GO:0005575;GO:1990928;GO:0030098;GO:0048583;GO:0005737;GO:0031974;GO:0016020;GO:0006950;GO:0044424;GO:0002312;GO:0043229;GO:0009968;GO:0005623;GO:0030154;GO:0048513;GO:0044422;GO:0002263;GO:0002314;GO:0048585;GO:0006955;GO:0005634;GO:0002252;GO:1904262;GO:0005829;GO:0023051;GO:…	-	4GSVC	S	sp|Q969R8|ITFG2_HUMAN KICSTOR complex protein ITFG2 OS=Homo sapiens OX=9606 GN=ITFG2 PE=1 SV=1	XP_035169079.1 KICSTOR complex protein ITFG2 [Oxyura jamaicensis]	GO:0034198//cellular response to amino acid starvation;GO:0001775//cell activation;GO:0048731//system development;GO:0030183//B cell differentiation;GO:0048519//negative regulation of biological process;GO:1990928//response to amino acid starvation;GO:0030098//lymphocyte differentiation;GO:0048583//regulation of response to stimulus;GO:0006950//response to stress;GO:0002312//B cell activation inv…	GO:0031981//nuclear lumen;GO:0005764//lysosome;GO:0044446//obsolete intracellular organelle part;GO:0043226//organelle;GO:0140007//KICSTOR complex;GO:0005773//vacuole;GO:0005575//cellular_component;GO:0005737//cytoplasm;GO:0031974//membrane-enclosed lumen;GO:0016020//membrane;GO:0044424//obsolete intracellular part;GO:0043229//intracellular organelle;GO:0005623//obsolete cell;GO:0044422//obsolete…	-	-	ITFG2
XPC	2990.81	0.4625	-1.113	1e-100	1e-100	Down Regulation	NW_025927664.1	10577383	10589732	+	4141	XPC	GO:0006807;GO:0140013;GO:0045786;GO:0009314;GO:0007093;GO:0044428;GO:0003690;GO:0071478;GO:0006310;GO:0009416;GO:0065004;GO:0022414;GO:0010224;GO:1990391;GO:0070914;GO:0005886;GO:0043233;GO:0050794;GO:0007049;GO:0071704;GO:0005488;GO:0006974;GO:0071482;GO:0044464;GO:0065007;GO:0005654;GO:0051321;GO:1901990;GO:0016043;GO:0044444;GO:1901360;GO:0003674;GO:0097159;GO:0006996;GO:0032991;GO:0008150;GO:…	K10838	4GMFT	L	sp|Q01831|XPC_HUMAN DNA repair protein complementing XP-C cells OS=Homo sapiens OX=9606 GN=XPC PE=1 SV=4	XP_013050863.1 PREDICTED: DNA repair protein complementing XP-C cells [Anser cygnoides domesticus]	GO:0006807//nitrogen compound metabolic process;GO:0140013//meiotic nuclear division;GO:0045786//negative regulation of cell cycle;GO:0009314//response to radiation;GO:0007093//mitotic cell cycle checkpoint signaling;GO:0071478//cellular response to radiation;GO:0006310//DNA recombination;GO:0009416//response to light stimulus;GO:0065004//protein-DNA complex assembly;GO:0022414//reproductive proc…	GO:0044428//obsolete nuclear part;GO:1990391//DNA repair complex;GO:0005886//plasma membrane;GO:0043233//organelle lumen;GO:0044464//obsolete cell part;GO:0005654//nucleoplasm;GO:0044444//obsolete cytoplasmic part;GO:0032991//protein-containing complex;GO:0005739//mitochondrion;GO:0005730//nucleolus;GO:0043227//membrane-bounded organelle;GO:0070013//intracellular organelle lumen;GO:0043231//intra…	GO:0003690//double-stranded DNA binding;GO:0005488//binding;GO:0003674//molecular_function;GO:0097159//organic cyclic compound binding;GO:0000217//DNA secondary structure binding;GO:0030983//mismatched DNA binding;GO:0003677//DNA binding;GO:0000404//heteroduplex DNA loop binding;GO:1901363//heterocyclic compound binding;GO:0032135//DNA insertion or deletion binding;GO:0000405//bubble DNA binding;…	ko03420(Nucleotide excision repair)	XPC
FLVCR1	1731.49	0.4866	-1.039	1e-100	1e-100	Down Regulation	NW_025927670.1	10708968	10722156	-	6425	FLVCR1	GO:0048731;GO:0044446;GO:0043226;GO:0022857;GO:0009792;GO:0055076;GO:0098771;GO:0016020;GO:0048469;GO:0005737;GO:0030003;GO:0005575;GO:0035107;GO:0031966;GO:0071944;GO:0044419;GO:0042733;GO:0043229;GO:0015886;GO:0009887;GO:0051184;GO:0048589;GO:0044424;GO:0035264;GO:0005623;GO:0048568;GO:0044422;GO:0030154;GO:0048513;GO:0065008;GO:0006810;GO:0002376;GO:0071695;GO:0051704;GO:0048705;GO:0048736;GO:…	K08220	4GS1F	S	sp|Q9Y5Y0|FLVC1_HUMAN Feline leukemia virus subgroup C receptor-related protein 1 OS=Homo sapiens OX=9606 GN=FLVCR1 PE=1 SV=1	XP_035179264.1 feline leukemia virus subgroup C receptor-related protein 1 [Oxyura jamaicensis]	GO:0048731//system development;GO:0009792//embryo development ending in birth or egg hatching;GO:0055076//transition metal ion homeostasis;GO:0098771//inorganic ion homeostasis;GO:0048469//cell maturation;GO:0030003//cellular cation homeostasis;GO:0035107//appendage morphogenesis;GO:0044419//biological process involved in interspecies interaction between organisms;GO:0042733//embryonic digit morp…	GO:0044446//obsolete intracellular organelle part;GO:0043226//organelle;GO:0016020//membrane;GO:0005737//cytoplasm;GO:0005575//cellular_component;GO:0031966//mitochondrial membrane;GO:0071944//cell periphery;GO:0043229//intracellular organelle;GO:0044424//obsolete intracellular part;GO:0005623//obsolete cell;GO:0044422//obsolete organelle part;GO:0005887//integral component of plasma membrane;GO:…	GO:0022857//transmembrane transporter activity;GO:0051184//obsolete cofactor transmembrane transporter activity;GO:0005215//transporter activity;GO:0104005//obsolete hijacked molecular function;GO:0015232//heme transmembrane transporter activity;GO:0001618//virus receptor activity;GO:0003674//molecular_function;	-	FLVCR1
TFPI2	379.542	0.3279	-1.609	1e-100	1e-100	Down Regulation	NW_025928026.1	354606	360677	+	2013	TFPI2	GO:0050878;GO:0071498;GO:0080090;GO:0006950;GO:0030162;GO:0051336;GO:0061135;GO:0060255;GO:0005576;GO:0065008;GO:0009892;GO:0051171;GO:0043086;GO:0030414;GO:0098772;GO:0031324;GO:0065007;GO:0010605;GO:0030234;GO:0032269;GO:0050794;GO:0010466;GO:0048519;GO:0005575;GO:0004866;GO:0051248;GO:0050817;GO:0051172;GO:0045861;GO:0052547;GO:0061134;GO:0051346;GO:0048523;GO:0065009;GO:0007596;GO:0003674;GO:…	-	4GT2W	O	sp|Q7YRQ8|TFPI2_BOVIN Tissue factor pathway inhibitor 2 OS=Bos taurus OX=9913 GN=TFPI2 PE=2 SV=1	XP_035401274.1 tissue factor pathway inhibitor 2 [Cygnus atratus]	GO:0050878//regulation of body fluid levels;GO:0071498//cellular response to fluid shear stress;GO:0080090//regulation of primary metabolic process;GO:0006950//response to stress;GO:0030162//regulation of proteolysis;GO:0051336//regulation of hydrolase activity;GO:0060255//regulation of macromolecule metabolic process;GO:0065008//regulation of biological quality;GO:0009892//negative regulation of…	GO:0005576//extracellular region;GO:0005575//cellular_component;	GO:0061135//endopeptidase regulator activity;GO:0030414//peptidase inhibitor activity;GO:0098772//molecular function regulator;GO:0030234//enzyme regulator activity;GO:0004866//endopeptidase inhibitor activity;GO:0061134//peptidase regulator activity;GO:0003674//molecular_function;GO:0004867//serine-type endopeptidase inhibitor activity;GO:0004857//enzyme inhibitor activity;	-	TFPI2
SYNJ2	922.933	0.4889	-1.032	1e-100	1e-100	Down Regulation	NW_025927792.1	1638001	1702332	-	5084	SYNJ2	GO:0045202;GO:0043679;GO:0046488;GO:0099081;GO:0003723;GO:0005623;GO:0061024;GO:0008152;GO:0045121;GO:0006793;GO:0045017;GO:0004438;GO:0044422;GO:0048513;GO:0071944;GO:0006066;GO:0046030;GO:0004445;GO:0046838;GO:0006796;GO:0120025;GO:0052745;GO:0043229;GO:0031315;GO:0015630;GO:0044424;GO:0090407;GO:0071545;GO:0044281;GO:0016020;GO:0005737;GO:0099513;GO:0005575;GO:0071840;GO:0031966;GO:0044446;GO:…	K20279	4GMWI	U	sp|O15056|SYNJ2_HUMAN Synaptojanin-2 OS=Homo sapiens OX=9606 GN=SYNJ2 PE=1 SV=3	XP_040409128.1 synaptojanin-2 isoform X1 [Cygnus olor]	GO:0046488//phosphatidylinositol metabolic process;GO:0061024//membrane organization;GO:0008152//metabolic process;GO:0006793//phosphorus metabolic process;GO:0045017//glycerolipid biosynthetic process;GO:0048513//animal organ development;GO:0006066//alcohol metabolic process;GO:0046838//phosphorylated carbohydrate dephosphorylation;GO:0006796//phosphate-containing compound metabolic process;GO:0…	GO:0045202//synapse;GO:0043679//axon terminus;GO:0099081//supramolecular polymer;GO:0005623//obsolete cell;GO:0045121//membrane raft;GO:0044422//obsolete organelle part;GO:0071944//cell periphery;GO:0120025//plasma membrane bounded cell projection;GO:0043229//intracellular organelle;GO:0031315//extrinsic component of mitochondrial outer membrane;GO:0015630//microtubule cytoskeleton;GO:0044424//ob…	GO:0003723//RNA binding;GO:0004438//phosphatidylinositol-3-phosphatase activity;GO:0046030//inositol trisphosphate phosphatase activity;GO:0004445//inositol-polyphosphate 5-phosphatase activity;GO:0052745//inositol phosphate phosphatase activity;GO:0019904//protein domain specific binding;GO:0003676//nucleic acid binding;GO:0030165//PDZ domain binding;GO:0017124//SH3 domain binding;GO:0034596//ph…	ko04070(Phosphatidylinositol signaling system);ko00562(Inositol phosphate metabolism)	SYNJ2
KCNK2	816.155	0.4791	-1.062	1e-100	1e-100	Down Regulation	NW_025927670.1	9712694	9845446	-	4596	KCNK2	GO:0080090;GO:1901862;GO:0051093;GO:0007165;GO:0015459;GO:0031224;GO:0071453;GO:0051052;GO:0044297;GO:2000112;GO:0071456;GO:0031984;GO:0012505;GO:0098772;GO:0046620;GO:0007613;GO:0071804;GO:0005783;GO:0045843;GO:0010605;GO:0005789;GO:0065007;GO:0005215;GO:0061117;GO:0022832;GO:0003205;GO:0003008;GO:0005886;GO:0055085;GO:0048678;GO:0042995;GO:0008324;GO:0044306;GO:0008076;GO:0098827;GO:0044425;GO:…	K04913	4GPU3	P	sp|O95069|KCNK2_HUMAN Potassium channel subfamily K member 2 OS=Homo sapiens OX=9606 GN=KCNK2 PE=1 SV=2	XP_013029472.1 PREDICTED: potassium channel subfamily K member 2 isoform X1 [Anser cygnoides domesticus] __gt;XP_035176865.1 potassium channel subfamily K member 2 isoform X2 [Oxyura jamaicensis] __gt;XP_035416960.1 potassium channel subfamily K member 2 isoform X1 [Cygnus atratus] __gt;XP_040408606.1 potassium channel subfamily K member 2 isoform X1 [Cygnus olor] __gt;XP_040408607.1 potassium ch…	GO:0080090//regulation of primary metabolic process;GO:1901862//negative regulation of muscle tissue development;GO:0051093//negative regulation of developmental process;GO:0007165//signal transduction;GO:0071453//cellular response to oxygen levels;GO:0051052//regulation of DNA metabolic process;GO:2000112//regulation of cellular macromolecule biosynthetic process;GO:0071456//cellular response to…	GO:0031224//intrinsic component of membrane;GO:0044297//cell body;GO:0031984//organelle subcompartment;GO:0012505//endomembrane system;GO:0005783//endoplasmic reticulum;GO:0005789//endoplasmic reticulum membrane;GO:0005886//plasma membrane;GO:0042995//cell projection;GO:0044306//neuron projection terminus;GO:0008076//voltage-gated potassium channel complex;GO:0098827//endoplasmic reticulum subcom…	GO:0015459//potassium channel regulator activity;GO:0098772//molecular function regulator;GO:0005215//transporter activity;GO:0022832//voltage-gated channel activity;GO:0008324//cation transmembrane transporter activity;GO:0015079//potassium ion transmembrane transporter activity;GO:0003674//molecular_function;GO:0016248//channel inhibitor activity;GO:0019870//potassium channel inhibitor activity…	ko04971(Gastric acid secretion);ko04927(Cortisol synthesis and secretion)	KCNK2
PNLDC1	158.915	0.02729	-5.196	1e-100	1e-100	Down Regulation	NW_025927703.1	3409660	3423149	-	2514	PNLDC1	GO:0043229;GO:0060255;GO:0000956;GO:0044260;GO:0044424;GO:0016071;GO:1990904;GO:0035770;GO:0090305;GO:0003723;GO:0010629;GO:0000289;GO:0044265;GO:0009892;GO:0044422;GO:0008152;GO:0005623;GO:0048519;GO:0043226;GO:0044446;GO:0004535;GO:0003676;GO:0005737;GO:0016020;GO:0004518;GO:0000003;GO:0031966;GO:1990511;GO:0044248;GO:0031047;GO:0005575;GO:0043228;GO:0046872;GO:0016787;GO:0034641;GO:0046700;GO:…	-	4GR1S	L	sp|B2RXZ1|PNDC1_MOUSE Poly(A)-specific ribonuclease PNLDC1 OS=Mus musculus OX=10090 GN=Pnldc1 PE=1 SV=1	XP_035394754.1 poly(A)-specific ribonuclease PNLDC1 isoform X2 [Cygnus atratus]	GO:0060255//regulation of macromolecule metabolic process;GO:0000956//nuclear-transcribed mRNA catabolic process;GO:0044260//cellular macromolecule metabolic process;GO:0016071//mRNA metabolic process;GO:0090305//nucleic acid phosphodiester bond hydrolysis;GO:0010629//negative regulation of gene expression;GO:0000289//nuclear-transcribed mRNA poly(A) tail shortening;GO:0044265//cellular macromole…	GO:0043229//intracellular organelle;GO:0044424//obsolete intracellular part;GO:1990904//ribonucleoprotein complex;GO:0035770//ribonucleoprotein granule;GO:0044422//obsolete organelle part;GO:0005623//obsolete cell;GO:0043226//organelle;GO:0044446//obsolete intracellular organelle part;GO:0005737//cytoplasm;GO:0016020//membrane;GO:0031966//mitochondrial membrane;GO:0005575//cellular_component;GO:0…	GO:0003723//RNA binding;GO:0004535//poly(A)-specific ribonuclease activity;GO:0003676//nucleic acid binding;GO:0004518//nuclease activity;GO:0046872//metal ion binding;GO:0016787//hydrolase activity;GO:0043167//ion binding;GO:0004527//exonuclease activity;GO:0008408//3'-5' exonuclease activity;GO:0004540//ribonuclease activity;GO:0016896//exoribonuclease activity, producing 5'-phosphomonoesters;G…	-	Pnldc1
LOC106040202	166.162	0.1646	-2.603	1e-100	1e-100	Down Regulation	NW_025927702.1	1342219	1345446	+	1568	LOC106040202	GO:0006952;GO:0003299;GO:0044237;GO:0031640;GO:0035809;GO:0048662;GO:0003018;GO:0008217;GO:0035265;GO:0032991;GO:0006954;GO:0008150;GO:0007589;GO:1901360;GO:0003674;GO:0044444;GO:0051146;GO:0055006;GO:0006753;GO:0051716;GO:0048856;GO:2000026;GO:0071214;GO:0005615;GO:0005622;GO:0009987;GO:0009152;GO:0002237;GO:0040007;GO:0043231;GO:0009605;GO:0045765;GO:0098801;GO:0014896;GO:0006182;GO:0042221;GO:…	K12334	4GUWK	T	sp|P18908|ANF_CHICK Natriuretic peptides A OS=Gallus gallus OX=9031 GN=NPPA PE=1 SV=2	XP_013043360.1 PREDICTED: natriuretic peptides A isoform X1 [Anser cygnoides domesticus]	GO:0006952//defense response;GO:0003299//muscle hypertrophy in response to stress;GO:0044237//cellular metabolic process;GO:0031640//killing of cells of other organism;GO:0035809//regulation of urine volume;GO:0048662//negative regulation of smooth muscle cell proliferation;GO:0003018//vascular process in circulatory system;GO:0008217//regulation of blood pressure;GO:0035265//organ growth;GO:0006…	GO:0032991//protein-containing complex;GO:0044444//obsolete cytoplasmic part;GO:0005615//extracellular space;GO:0005622//intracellular anatomical structure;GO:0043231//intracellular membrane-bounded organelle;GO:0048471//perinuclear region of cytoplasm;GO:0044421//obsolete extracellular region part;GO:0005634//nucleus;GO:0005623//obsolete cell;GO:0005575//cellular_component;GO:0005737//cytoplasm;…	GO:0003674//molecular_function;GO:0098772//molecular function regulator;GO:0051427//hormone receptor binding;GO:0008613//diuretic hormone activity;GO:0051428//peptide hormone receptor binding;GO:0005179//hormone activity;GO:0048018//receptor ligand activity;GO:0005488//binding;GO:0005515//protein binding;GO:0005102//signaling receptor binding;GO:0030545//signaling receptor regulator activity;	ko04925(Aldosterone synthesis and secretion);ko04924(Renin secretion);ko04923(Regulation of lipolysis in adipocytes);ko04921(Oxytocin signaling pathway);ko04714(Thermogenesis);ko04270(Vascular smooth muscle contraction);ko04066(HIF-1 signaling pathway);ko04024(cAMP signaling pathway);ko04022(cGMP-PKG signaling pathway)	NPPA
KCNG3	216.77	0.2118	-2.239	1e-100	1e-100	Down Regulation	NW_025927670.1	3470196	3482453	+	3797	KCNG3	GO:0005244;GO:0022839;GO:0009987;GO:0034762;GO:0005622;GO:0022607;GO:0034702;GO:0030001;GO:0065003;GO:0022803;GO:0005887;GO:0051234;GO:0051179;GO:0031226;GO:0043227;GO:0044459;GO:0043231;GO:0098796;GO:0006811;GO:0022836;GO:0044425;GO:0015079;GO:1990351;GO:0098655;GO:0008076;GO:0043933;GO:0098660;GO:0015318;GO:0050789;GO:0044444;GO:0016043;GO:0016021;GO:0008150;GO:0032991;GO:0032879;GO:0006812;GO:…	K04902	4GT8V	P	sp|Q8TAE7|KCNG3_HUMAN Potassium voltage-gated channel subfamily G member 3 OS=Homo sapiens OX=9606 GN=KCNG3 PE=1 SV=1	XP_012951007.2 potassium voltage-gated channel subfamily G member 3 isoform X1 [Anas platyrhynchos] __gt;XP_032040033.1 potassium voltage-gated channel subfamily G member 3 isoform X1 [Aythya fuligula] __gt;XP_035179190.1 potassium voltage-gated channel subfamily G member 3 isoform X1 [Oxyura jamaicensis] __gt;XP_035417129.1 potassium voltage-gated channel subfamily G member 3 isoform X1 [Cygnus …	GO:0009987//cellular process;GO:0034762//regulation of transmembrane transport;GO:0022607//cellular component assembly;GO:0030001//metal ion transport;GO:0065003//protein-containing complex assembly;GO:0051234//establishment of localization;GO:0051179//localization;GO:0006811//ion transport;GO:0098655//cation transmembrane transport;GO:0043933//protein-containing complex subunit organization;GO:0…	GO:0005622//intracellular anatomical structure;GO:0034702//ion channel complex;GO:0005887//integral component of plasma membrane;GO:0031226//intrinsic component of plasma membrane;GO:0043227//membrane-bounded organelle;GO:0044459//obsolete plasma membrane part;GO:0043231//intracellular membrane-bounded organelle;GO:0098796//membrane protein complex;GO:0044425//obsolete membrane part;GO:1990351//t…	GO:0005244//voltage-gated ion channel activity;GO:0022839//ion gated channel activity;GO:0022803//passive transmembrane transporter activity;GO:0022836//gated channel activity;GO:0015079//potassium ion transmembrane transporter activity;GO:0015318//inorganic molecular entity transmembrane transporter activity;GO:0003674//molecular_function;GO:0015075//ion transmembrane transporter activity;GO:002…	-	KCNG3
SHROOM3	673.458	0.4802	-1.058	1e-100	1e-100	Down Regulation	NW_025928059.1	6663	153427	+	10231	SHROOM3	GO:0008360;GO:0022604;GO:0044425;GO:0099512;GO:0016043;GO:0045177;GO:0048729;GO:0003674;GO:0008150;GO:0030855;GO:0006996;GO:0043009;GO:0001841;GO:0005874;GO:0009987;GO:0005622;GO:0033036;GO:0048856;GO:0009790;GO:0051716;GO:0060606;GO:0043296;GO:0035148;GO:0032502;GO:0098590;GO:0009605;GO:0044459;GO:0035239;GO:0001838;GO:0008104;GO:0070161;GO:0032989;GO:0005912;GO:0051015;GO:0008092;GO:0050794;GO:…	K18625	4GP1Y	T	sp|Q8TF72|SHRM3_HUMAN Protein Shroom3 OS=Homo sapiens OX=9606 GN=SHROOM3 PE=1 SV=2	XP_013049159.1 PREDICTED: protein Shroom3 isoform X1 [Anser cygnoides domesticus] __gt;XP_013049160.1 PREDICTED: protein Shroom3 isoform X1 [Anser cygnoides domesticus]	GO:0008360//regulation of cell shape;GO:0022604//regulation of cell morphogenesis;GO:0016043//cellular component organization;GO:0048729//tissue morphogenesis;GO:0008150//biological_process;GO:0030855//epithelial cell differentiation;GO:0006996//organelle organization;GO:0043009//chordate embryonic development;GO:0001841//neural tube formation;GO:0009987//cellular process;GO:0033036//macromolecul…	GO:0044425//obsolete membrane part;GO:0099512//supramolecular fiber;GO:0045177//apical part of cell;GO:0005874//microtubule;GO:0005622//intracellular anatomical structure;GO:0043296//apical junction complex;GO:0098590//plasma membrane region;GO:0044459//obsolete plasma membrane part;GO:0070161//anchoring junction;GO:0005912//adherens junction;GO:0044464//obsolete cell part;GO:0005886//plasma memb…	GO:0003674//molecular_function;GO:0051015//actin filament binding;GO:0008092//cytoskeletal protein binding;GO:0005488//binding;GO:0005515//protein binding;GO:0003779//actin binding;GO:0044877//protein-containing complex binding;	-	SHROOM3
SOD3	374.284	0.3327	-1.588	1e-100	1e-100	Down Regulation	NW_025927822.1	1439964	1441662	-	1255	SOD3	GO:0006950;GO:0031012;GO:0044424;GO:0006801;GO:0009628;GO:0043229;GO:0005576;GO:0070482;GO:0008152;GO:0005623;GO:1901701;GO:0044422;GO:0098869;GO:0097237;GO:0000302;GO:0010035;GO:0012505;GO:0055114;GO:0001666;GO:0044464;GO:0005796;GO:0043169;GO:0005507;GO:0008270;GO:0004784;GO:0016721;GO:0062023;GO:0043233;GO:0044431;GO:0044446;GO:0036293;GO:0046688;GO:0043226;GO:0005488;GO:0005575;GO:1990748;GO:…	K16627	4GNYV	P	sp|P08294|SODE_HUMAN Extracellular superoxide dismutase [Cu-Zn] OS=Homo sapiens OX=9606 GN=SOD3 PE=1 SV=2	XP_005019322.3 extracellular superoxide dismutase [Cu-Zn] isoform X1 [Anas platyrhynchos]	GO:0006950//response to stress;GO:0006801//superoxide metabolic process;GO:0009628//response to abiotic stimulus;GO:0070482//response to oxygen levels;GO:0008152//metabolic process;GO:1901701//cellular response to oxygen-containing compound;GO:0098869//cellular oxidant detoxification;GO:0097237//cellular response to toxic substance;GO:0000302//response to reactive oxygen species;GO:0010035//respo…	GO:0031012//extracellular matrix;GO:0044424//obsolete intracellular part;GO:0043229//intracellular organelle;GO:0005576//extracellular region;GO:0005623//obsolete cell;GO:0044422//obsolete organelle part;GO:0012505//endomembrane system;GO:0044464//obsolete cell part;GO:0005796//Golgi lumen;GO:0062023//collagen-containing extracellular matrix;GO:0043233//organelle lumen;GO:0044431//obsolete Golgi …	GO:0043169//cation binding;GO:0005507//copper ion binding;GO:0008270//zinc ion binding;GO:0004784//superoxide dismutase activity;GO:0016721//oxidoreductase activity, acting on superoxide radicals as acceptor;GO:0005488//binding;GO:0016491//oxidoreductase activity;GO:0046914//transition metal ion binding;GO:1901681//sulfur compound binding;GO:0008201//heparin binding;GO:0097367//carbohydrate deriv…	-	SOD3
POLR2A	637.081	0.4878	-1.036	1e-100	1e-100	Down Regulation	NW_025928408.1	12741	36279	+	3798	POLR2A	GO:0005623;GO:0033120;GO:0070482;GO:0045935;GO:0060147;GO:0019438;GO:0014070;GO:0006351;GO:0051171;GO:0003968;GO:0000790;GO:0034654;GO:0006370;GO:0061695;GO:0006283;GO:0060255;GO:0009628;GO:0034645;GO:0044344;GO:0005575;GO:0006289;GO:0000785;GO:0005737;GO:0031974;GO:0003676;GO:0044446;GO:0005694;GO:0043484;GO:0043170;GO:0016073;GO:0006139;GO:0010628;GO:0001067;GO:0034641;GO:1902494;GO:0044238;GO:…	K03006	4GTJ2	K	sp|P11414|RPB1_CRIGR DNA-directed RNA polymerase II subunit RPB1 OS=Cricetulus griseus OX=10029 GN=POLR2A PE=1 SV=2	XP_032940160.1 DNA-directed RNA polymerase II subunit RPB1 isoform X1 [Catharus ustulatus] __gt;XP_032940161.1 DNA-directed RNA polymerase II subunit RPB1 isoform X2 [Catharus ustulatus] __gt;XP_032940162.1 DNA-directed RNA polymerase II subunit RPB1 isoform X3 [Catharus ustulatus]	GO:0033120//positive regulation of RNA splicing;GO:0070482//response to oxygen levels;GO:0045935//positive regulation of nucleobase-containing compound metabolic process;GO:0060147//regulation of posttranscriptional gene silencing;GO:0019438//aromatic compound biosynthetic process;GO:0014070//response to organic cyclic compound;GO:0006351//transcription, DNA-templated;GO:0051171//regulation of ni…	GO:0005623//obsolete cell;GO:0000790//chromatin;GO:0061695//transferase complex, transferring phosphorus-containing groups;GO:0005575//cellular_component;GO:0000785//chromatin;GO:0005737//cytoplasm;GO:0031974//membrane-enclosed lumen;GO:0044446//obsolete intracellular organelle part;GO:0005694//chromosome;GO:1902494//catalytic complex;GO:0098687//chromosomal region;GO:0005634//nucleus;GO:0000791/…	GO:0003968//RNA-directed 5'-3' RNA polymerase activity;GO:0003676//nucleic acid binding;GO:0001067//transcription regulatory region nucleic acid binding;GO:0003682//chromatin binding;GO:0097159//organic cyclic compound binding;GO:0003674//molecular_function;GO:0003899//DNA-directed 5'-3' RNA polymerase activity;GO:0003824//catalytic activity;GO:0003677//DNA binding;GO:0016779//nucleotidyltransfer…	ko03020(RNA polymerase)	POLR2A
DYNC2I2	506.769	0.4463	-1.164	1e-100	1e-100	Down Regulation	NW_025927668.1	5861987	5870416	-	1945	DYNC2I2	GO:0005815;GO:0044464;GO:0005875;GO:0005488;GO:0043226;GO:0044782;GO:0120036;GO:0044446;GO:0070925;GO:0030030;GO:0005515;GO:0097014;GO:0071840;GO:0005575;GO:0042073;GO:0030286;GO:0005737;GO:0042995;GO:0051649;GO:0099568;GO:0044424;GO:0005868;GO:0044085;GO:0015630;GO:0043229;GO:0005929;GO:0060271;GO:0120025;GO:0005930;GO:0006810;GO:0044422;GO:0005623;GO:0045504;GO:0030705;GO:0005856;GO:0010970;GO:…	-	4GK75	Z	sp|Q5U4F6|DC2I2_MOUSE Cytoplasmic dynein 2 intermediate chain 2 OS=Mus musculus OX=10090 GN=Dync2i2 PE=1 SV=3	XP_040387955.1 cytoplasmic dynein 2 intermediate chain 2 [Cygnus olor]	GO:0044782//cilium organization;GO:0120036//plasma membrane bounded cell projection organization;GO:0070925//organelle assembly;GO:0030030//cell projection organization;GO:0071840//cellular component organization or biogenesis;GO:0042073//intraciliary transport;GO:0051649//establishment of localization in cell;GO:0044085//cellular component biogenesis;GO:0060271//cilium assembly;GO:0006810//trans…	GO:0005815//microtubule organizing center;GO:0044464//obsolete cell part;GO:0005875//microtubule associated complex;GO:0043226//organelle;GO:0044446//obsolete intracellular organelle part;GO:0097014//ciliary plasm;GO:0005575//cellular_component;GO:0030286//dynein complex;GO:0005737//cytoplasm;GO:0042995//cell projection;GO:0099568//cytoplasmic region;GO:0044424//obsolete intracellular part;GO:000…	GO:0005488//binding;GO:0005515//protein binding;GO:0045504//dynein heavy chain binding;GO:0045503//dynein light chain binding;GO:0003674//molecular_function;	-	Dync2i2
PDCD7	547.318	0.4643	-1.107	1e-100	1e-100	Down Regulation	NW_025927749.1	2670932	2674963	+	1792	PDCD7	GO:0010467;GO:0006397;GO:0070013;GO:0042221;GO:0043227;GO:0043231;GO:0043065;GO:0044238;GO:0005622;GO:0009719;GO:0009987;GO:2000108;GO:0050896;GO:0009966;GO:0048518;GO:0006725;GO:0000398;GO:0023051;GO:0042981;GO:0006915;GO:0012501;GO:0046483;GO:0016070;GO:0010646;GO:0005634;GO:0050789;GO:0006139;GO:0005654;GO:0043170;GO:0005689;GO:0000377;GO:0008150;GO:0032991;GO:0048584;GO:1901360;GO:0034641;GO:…	-	4GMVN	S	sp|Q9WTY1|PDCD7_MOUSE Programmed cell death protein 7 OS=Mus musculus OX=10090 GN=Pdcd7 PE=1 SV=1	XP_040426271.1 programmed cell death protein 7 [Cygnus olor]	GO:0010467//gene expression;GO:0006397//mRNA processing;GO:0042221//response to chemical;GO:0043065//positive regulation of apoptotic process;GO:0044238//primary metabolic process;GO:0009719//response to endogenous stimulus;GO:0009987//cellular process;GO:2000108//positive regulation of leukocyte apoptotic process;GO:0050896//response to stimulus;GO:0009966//regulation of signal transduction;GO:0…	GO:0070013//intracellular organelle lumen;GO:0043227//membrane-bounded organelle;GO:0043231//intracellular membrane-bounded organelle;GO:0005622//intracellular anatomical structure;GO:0005634//nucleus;GO:0005654//nucleoplasm;GO:0005689//U12-type spliceosomal complex;GO:0032991//protein-containing complex;GO:0031974//membrane-enclosed lumen;GO:0005681//spliceosomal complex;GO:0005575//cellular_com…	-	-	Pdcd7
FBF1	279.704	0.3359	-1.574	4.167e-100	2.552e-98	Down Regulation	NW_025927690.1	6610617	6625517	-	4429	FBF1	GO:0060271;GO:0005929;GO:0022406;GO:0120025;GO:0043229;GO:0005813;GO:0044085;GO:0015630;GO:0044424;GO:0045216;GO:0099081;GO:0005623;GO:0007043;GO:0044422;GO:0043297;GO:0044782;GO:0120036;GO:0044446;GO:0034329;GO:0070925;GO:0043226;GO:0007163;GO:0005815;GO:0044464;GO:0051640;GO:0042995;GO:0005819;GO:0005737;GO:0099513;GO:0005575;GO:0005911;GO:0030030;GO:0034330;GO:0071840;GO:0043228;GO:0044463;GO:…	K16471	4GPIT	Z	sp|Q5ZIB2|FBF1_CHICK Fas-binding factor 1 homolog OS=Gallus gallus OX=9031 GN=FBF1 PE=2 SV=1	XP_013034666.1 PREDICTED: fas-binding factor 1 isoform X1 [Anser cygnoides domesticus] __gt;XP_013034667.1 PREDICTED: fas-binding factor 1 isoform X1 [Anser cygnoides domesticus]	GO:0060271//cilium assembly;GO:0022406//membrane docking;GO:0044085//cellular component biogenesis;GO:0045216//cell-cell junction organization;GO:0007043//cell-cell junction assembly;GO:0043297//apical junction assembly;GO:0044782//cilium organization;GO:0120036//plasma membrane bounded cell projection organization;GO:0034329//cell junction assembly;GO:0070925//organelle assembly;GO:0007163//esta…	GO:0005929//cilium;GO:0120025//plasma membrane bounded cell projection;GO:0043229//intracellular organelle;GO:0005813//centrosome;GO:0015630//microtubule cytoskeleton;GO:0044424//obsolete intracellular part;GO:0099081//supramolecular polymer;GO:0005623//obsolete cell;GO:0044422//obsolete organelle part;GO:0044446//obsolete intracellular organelle part;GO:0043226//organelle;GO:0005815//microtubule…	-	-	FBF1
POLR1A	580.98	0.4837	-1.048	7.428e-97	4.249e-95	Down Regulation	NW_025927666.1	11146041	11180318	-	5917	POLR1A	GO:0034062;GO:0006361;GO:0006807;GO:0016740;GO:0098781;GO:0044428;GO:0044271;GO:0097659;GO:1901576;GO:0040029;GO:0045815;GO:0006352;GO:1900180;GO:0005488;GO:0071704;GO:0043233;GO:0044464;GO:0043169;GO:0016072;GO:0008270;GO:0065007;GO:0005654;GO:0000428;GO:0018130;GO:0032879;GO:0008150;GO:0032991;GO:0016772;GO:0003674;GO:1901360;GO:1990234;GO:0097159;GO:0010468;GO:0005730;GO:0090304;GO:1900181;GO:…	K02999	4GU68	K	sp|O95602|RPA1_HUMAN DNA-directed RNA polymerase I subunit RPA1 OS=Homo sapiens OX=9606 GN=POLR1A PE=1 SV=2	XP_035403209.1 DNA-directed RNA polymerase I subunit RPA1 [Cygnus atratus]	GO:0006361//transcription initiation from RNA polymerase I promoter;GO:0006807//nitrogen compound metabolic process;GO:0098781//ncRNA transcription;GO:0044271//cellular nitrogen compound biosynthetic process;GO:0097659//nucleic acid-templated transcription;GO:1901576//organic substance biosynthetic process;GO:0040029//regulation of gene expression, epigenetic;GO:0045815//epigenetic maintenance of…	GO:0044428//obsolete nuclear part;GO:0043233//organelle lumen;GO:0044464//obsolete cell part;GO:0005654//nucleoplasm;GO:0000428//DNA-directed RNA polymerase complex;GO:0032991//protein-containing complex;GO:1990234//transferase complex;GO:0005730//nucleolus;GO:0070013//intracellular organelle lumen;GO:0043227//membrane-bounded organelle;GO:0043231//intracellular membrane-bounded organelle;GO:0005…	GO:0034062//5'-3' RNA polymerase activity;GO:0016740//transferase activity;GO:0005488//binding;GO:0043169//cation binding;GO:0008270//zinc ion binding;GO:0016772//transferase activity, transferring phosphorus-containing groups;GO:0003674//molecular_function;GO:0097159//organic cyclic compound binding;GO:0003824//catalytic activity;GO:0003899//DNA-directed 5'-3' RNA polymerase activity;GO:0003677/…	ko03020(RNA polymerase)	POLR1A
GORASP1	461.313	0.4433	-1.174	9.713e-96	5.43e-94	Down Regulation	NW_025927684.1	4149338	4159560	+	3229	GORASP1	GO:0006901;GO:2000026;GO:0033036;GO:0048856;GO:0009893;GO:0048194;GO:0033116;GO:0009987;GO:0005622;GO:1903322;GO:0043231;GO:0051648;GO:0044267;GO:0044237;GO:0007552;GO:0005798;GO:0031344;GO:0010769;GO:0031090;GO:0009101;GO:1904666;GO:0048729;GO:0009886;GO:0051246;GO:0007472;GO:0031325;GO:0008150;GO:0006996;GO:0032270;GO:0044444;GO:0035295;GO:0065007;GO:0009100;GO:1904668;GO:0071704;GO:0005886;GO:…	-	4GMI8	U	sp|O35254|GORS1_RAT Golgi reassembly-stacking protein 1 OS=Rattus norvegicus OX=10116 GN=Gorasp1 PE=1 SV=4	XP_035410233.1 Golgi reassembly-stacking protein 1 [Cygnus atratus]	GO:0006901//vesicle coating;GO:2000026//regulation of multicellular organismal development;GO:0033036//macromolecule localization;GO:0048856//anatomical structure development;GO:0009893//positive regulation of metabolic process;GO:0048194//Golgi vesicle budding;GO:0009987//cellular process;GO:1903322//positive regulation of protein modification by small protein conjugation or removal;GO:0051648//…	GO:0033116//endoplasmic reticulum-Golgi intermediate compartment membrane;GO:0005622//intracellular anatomical structure;GO:0043231//intracellular membrane-bounded organelle;GO:0005798//Golgi-associated vesicle;GO:0031090//organelle membrane;GO:0044444//obsolete cytoplasmic part;GO:0005886//plasma membrane;GO:0005793//endoplasmic reticulum-Golgi intermediate compartment;GO:0031982//vesicle;GO:003…	-	-	Gorasp1
LOC106037965	394.371	0.3623	-1.465	6.326e-95	3.471e-93	Down Regulation	NW_025927874.1	1081822	1085126	-	1874	LOC106037965	-	K10495	4GKES	S	sp|Q0VCJ6|ZBT8A_BOVIN Zinc finger and BTB domain-containing protein 8A OS=Bos taurus OX=9913 GN=ZBTB8A PE=2 SV=1	XP_013039600.1 PREDICTED: zinc finger and BTB domain-containing protein 8A-like [Anser cygnoides domesticus]	-	-	-	-	ZBTB8A
TMCC3	275.843	0.3461	-1.531	4.292e-91	2.231e-89	Down Regulation	NW_025927680.1	3075455	3213136	+	2880	TMCC3	GO:0044425;GO:0016020;GO:0016021;GO:0031224;GO:0005575	-	4GJPM	S	sp|Q9ULS5|TMCC3_HUMAN Transmembrane and coiled-coil domain protein 3 OS=Homo sapiens OX=9606 GN=TMCC3 PE=1 SV=3	XP_040413314.1 transmembrane and coiled-coil domain protein 3 isoform X3 [Cygnus olor]	-	GO:0044425//obsolete membrane part;GO:0016020//membrane;GO:0016021//integral component of membrane;GO:0031224//intrinsic component of membrane;GO:0005575//cellular_component;	-	-	TMCC3
LOC125181755	593.567	0.4851	-1.044	8.552e-91	4.398e-89	Down Regulation	NW_025928665.1	5324	7915	+	2592	LOC125181755	-	K09228	48YJY	O	-	XP_035170592.1 zinc finger protein 665-like, partial [Oxyura jamaicensis]	-	-	-	-	-
ARL4C	471.548	0.4125	-1.278	3.597e-89	1.825e-87	Down Regulation	NW_025927903.1	144510	145312	-	803	ARL4C	GO:0051649;GO:0032155;GO:0042995;GO:0005737;GO:0032550;GO:0016020;GO:0017076;GO:0097367;GO:0035639;GO:0005886;GO:0005575;GO:0017111;GO:0005515;GO:0019001;GO:0008092;GO:0043226;GO:0003924;GO:0005488;GO:0032555;GO:0030175;GO:0044464;GO:0001883;GO:0032153;GO:0005623;GO:0006810;GO:0120025;GO:0071944;GO:0043229;GO:0036094;GO:0044424;GO:0032553;GO:0043227;GO:0051179;GO:0032154;GO:0043231;GO:0044459;GO:…	K07945	4GS4Y	U	sp|P56559|ARL4C_HUMAN ADP-ribosylation factor-like protein 4C OS=Homo sapiens OX=9606 GN=ARL4C PE=1 SV=1	XP_029874743.1 ADP-ribosylation factor-like protein 4C [Aquila chrysaetos chrysaetos]	GO:0051649//establishment of localization in cell;GO:0006810//transport;GO:0051179//localization;GO:0032456//endocytic recycling;GO:0046907//intracellular transport;GO:0051234//establishment of localization;GO:0016192//vesicle-mediated transport;GO:0051641//cellular localization;GO:0016197//endosomal transport;GO:0008150//biological_process;	GO:0032155//obsolete cell division site part;GO:0042995//cell projection;GO:0005737//cytoplasm;GO:0016020//membrane;GO:0005886//plasma membrane;GO:0005575//cellular_component;GO:0043226//organelle;GO:0030175//filopodium;GO:0044464//obsolete cell part;GO:0032153//cell division site;GO:0005623//obsolete cell;GO:0120025//plasma membrane bounded cell projection;GO:0071944//cell periphery;GO:0043229//…	GO:0032550//purine ribonucleoside binding;GO:0017076//purine nucleotide binding;GO:0097367//carbohydrate derivative binding;GO:0035639//purine ribonucleoside triphosphate binding;GO:0017111//nucleoside-triphosphatase activity;GO:0005515//protein binding;GO:0019001//guanyl nucleotide binding;GO:0008092//cytoskeletal protein binding;GO:0003924//GTPase activity;GO:0005488//binding;GO:0032555//purine…	-	ARL4C
KALRN	517.342	0.4945	-1.016	3.622e-84	1.697e-82	Down Regulation	NW_025927723.1	2708378	3212256	-	20600	KALRN	GO:0051703;GO:0007165;GO:0008104;GO:0072347;GO:0007265;GO:0009898;GO:0046579;GO:0042220;GO:0061458;GO:0065007;GO:0035295;GO:0048471;GO:0061062;GO:0072657;GO:0040012;GO:0002792;GO:0046903;GO:0007010;GO:0043068;GO:0120036;GO:0016477;GO:0009888;GO:0030832;GO:0032271;GO:0030879;GO:0003008;GO:0005886;GO:0032990;GO:0051057;GO:0051130;GO:0048167;GO:0051493;GO:0003824;GO:0006952;GO:1902474;GO:0007552;GO:…	K15048	4GSN6	T	sp|O60229|KALRN_HUMAN Kalirin OS=Homo sapiens OX=9606 GN=KALRN PE=1 SV=3	XP_040418243.1 LOW QUALITY PROTEIN: kalirin [Cygnus olor]	GO:0051703//biological process involved in intraspecies interaction between organisms;GO:0007165//signal transduction;GO:0008104//protein localization;GO:0072347//response to anesthetic;GO:0007265//Ras protein signal transduction;GO:0046579//positive regulation of Ras protein signal transduction;GO:0042220//response to cocaine;GO:0061458//reproductive system development;GO:0065007//biological reg…	GO:0009898//cytoplasmic side of plasma membrane;GO:0048471//perinuclear region of cytoplasm;GO:0005886//plasma membrane;GO:0044425//obsolete membrane part;GO:0044444//obsolete cytoplasmic part;GO:0043231//intracellular membrane-bounded organelle;GO:0043005//neuron projection;GO:0098984//neuron to neuron synapse;GO:0098794//postsynapse;GO:0036477//somatodendritic compartment;GO:0005623//obsolete c…	GO:0003824//catalytic activity;GO:0097159//organic cyclic compound binding;GO:0060589//nucleoside-triphosphatase regulator activity;GO:0003674//molecular_function;GO:0008144//obsolete drug binding;GO:0016301//kinase activity;GO:0017016//small GTPase binding;GO:0140096//catalytic activity, acting on a protein;GO:0016740//transferase activity;GO:0005088//guanyl-nucleotide exchange factor activity;G…	-	KALRN
CNKSR2	568.621	0.4743	-1.076	1.69e-81	7.49e-80	Down Regulation	NW_025927700.1	6944242	7166409	+	8051	CNKSR2	GO:0071944;GO:0120025;GO:0044297;GO:0044424;GO:0007165;GO:0098794;GO:0019901;GO:0045202;GO:0097060;GO:0005623;GO:0036477;GO:0050794;GO:0043226;GO:0005488;GO:0065007;GO:0044464;GO:0042995;GO:0048583;GO:0005737;GO:0016020;GO:0005886;GO:0005575;GO:0005515;GO:0007154;GO:0044425;GO:0045211;GO:0099572;GO:0023052;GO:0050789;GO:0003674;GO:0008150;GO:0032279;GO:0043025;GO:0044456;GO:0050896;GO:0009966;GO:…	K17536	4941Q	T	sp|Q9Z1T4|CNKR2_RAT Connector enhancer of kinase suppressor of ras 2 OS=Rattus norvegicus OX=10116 GN=Cnksr2 PE=1 SV=1	XP_040387984.1 connector enhancer of kinase suppressor of ras 2 isoform X2 [Cygnus olor]	GO:0007165//signal transduction;GO:0050794//regulation of cellular process;GO:0065007//biological regulation;GO:0048583//regulation of response to stimulus;GO:0007154//cell communication;GO:0023052//signaling;GO:0050789//regulation of biological process;GO:0008150//biological_process;GO:0050896//response to stimulus;GO:0009966//regulation of signal transduction;GO:0009987//cellular process;GO:001…	GO:0071944//cell periphery;GO:0120025//plasma membrane bounded cell projection;GO:0044297//cell body;GO:0044424//obsolete intracellular part;GO:0098794//postsynapse;GO:0045202//synapse;GO:0097060//synaptic membrane;GO:0005623//obsolete cell;GO:0036477//somatodendritic compartment;GO:0043226//organelle;GO:0044464//obsolete cell part;GO:0042995//cell projection;GO:0005737//cytoplasm;GO:0016020//mem…	GO:0019901//protein kinase binding;GO:0005488//binding;GO:0005515//protein binding;GO:0003674//molecular_function;GO:0019899//enzyme binding;GO:0042802//identical protein binding;GO:0019900//kinase binding;	ko04013(MAPK signaling pathway - fly)	Cnksr2
ELAVL2	113.672	0.1672	-2.581	2.655e-81	1.163e-79	Down Regulation	NW_025927897.1	925764	1014195	-	6101	ELAVL2	GO:0005622;GO:0090066;GO:0009987;GO:0031326;GO:1901363;GO:0006725;GO:0000398;GO:0051716;GO:0000381;GO:0048856;GO:2000026;GO:0032502;GO:0070013;GO:0043227;GO:0042221;GO:0050767;GO:0050684;GO:0043231;GO:0009889;GO:0031323;GO:0010468;GO:0090304;GO:0051252;GO:0044237;GO:0044444;GO:0034097;GO:0005654;GO:0000377;GO:0030855;GO:0008150;GO:0003674;GO:1901360;GO:0097159;GO:0003727;GO:0005488;GO:0071704;GO:…	K13208	4GMQ0	A	sp|Q28GD4|ELAV2_XENTR ELAV-like protein 2 OS=Xenopus tropicalis OX=8364 GN=elavl2 PE=2 SV=2	XP_032061238.1 ELAV-like protein 2 isoform X7 [Aythya fuligula] __gt;XP_038026777.1 ELAV-like protein 2 isoform X10 [Anas platyrhynchos]	GO:0090066//regulation of anatomical structure size;GO:0009987//cellular process;GO:0031326//regulation of cellular biosynthetic process;GO:0006725//cellular aromatic compound metabolic process;GO:0000398//mRNA splicing, via spliceosome;GO:0051716//cellular response to stimulus;GO:0000381//regulation of alternative mRNA splicing, via spliceosome;GO:0048856//anatomical structure development;GO:200…	GO:0005622//intracellular anatomical structure;GO:0070013//intracellular organelle lumen;GO:0043227//membrane-bounded organelle;GO:0043231//intracellular membrane-bounded organelle;GO:0044444//obsolete cytoplasmic part;GO:0005654//nucleoplasm;GO:0043233//organelle lumen;GO:0044464//obsolete cell part;GO:0044428//obsolete nuclear part;GO:0044451//obsolete nucleoplasm part;GO:0016607//nuclear speck…	GO:1901363//heterocyclic compound binding;GO:0003674//molecular_function;GO:0097159//organic cyclic compound binding;GO:0003727//single-stranded RNA binding;GO:0005488//binding;GO:0003730//mRNA 3'-UTR binding;GO:0005515//protein binding;GO:0003676//nucleic acid binding;GO:0003729//mRNA binding;GO:0003723//RNA binding;	-	elavl2
PTS	365.735	0.4666	-1.1	9.834e-76	3.966e-74	Down Regulation	NW_025927688.1	5691453	5694338	+	677	PTS	GO:0043227;GO:0016835;GO:0006729;GO:0016829;GO:0042802;GO:0032502;GO:0046983;GO:0044238;GO:0044249;GO:0051186;GO:0007275;GO:1901566;GO:0043231;GO:0007399;GO:1901615;GO:0009987;GO:0009108;GO:0042558;GO:0005622;GO:0044283;GO:0019752;GO:0005829;GO:0046483;GO:0048856;GO:0046165;GO:0007417;GO:0006725;GO:0018130;GO:0032501;GO:0044444;GO:0006520;GO:1901360;GO:0003674;GO:0043167;GO:0008150;GO:0046872;GO:…	K01737	4GUXQ	H	sp|P27213|PTPS_RAT 6-pyruvoyl tetrahydrobiopterin synthase OS=Rattus norvegicus OX=10116 GN=Pts PE=1 SV=1	XP_013042539.1 PREDICTED: 6-pyruvoyl tetrahydrobiopterin synthase, partial [Anser cygnoides domesticus]	GO:0006729//tetrahydrobiopterin biosynthetic process;GO:0032502//developmental process;GO:0044238//primary metabolic process;GO:0044249//cellular biosynthetic process;GO:0051186//obsolete cofactor metabolic process;GO:0007275//multicellular organism development;GO:1901566//organonitrogen compound biosynthetic process;GO:0007399//nervous system development;GO:1901615//organic hydroxy compound meta…	GO:0043227//membrane-bounded organelle;GO:0043231//intracellular membrane-bounded organelle;GO:0005622//intracellular anatomical structure;GO:0005829//cytosol;GO:0044444//obsolete cytoplasmic part;GO:0005739//mitochondrion;GO:0005737//cytoplasm;GO:0005575//cellular_component;GO:0043226//organelle;GO:0044464//obsolete cell part;GO:0005623//obsolete cell;GO:0043229//intracellular organelle;GO:00444…	GO:0016835//carbon-oxygen lyase activity;GO:0016829//lyase activity;GO:0042802//identical protein binding;GO:0046983//protein dimerization activity;GO:0003674//molecular_function;GO:0043167//ion binding;GO:0046872//metal ion binding;GO:0003824//catalytic activity;GO:0005515//protein binding;GO:0005488//binding;GO:0016838//carbon-oxygen lyase activity, acting on phosphates;GO:0043169//cation bindi…	ko00790(Folate biosynthesis)	Pts
CUNH8orf33	476.041	0.4908	-1.027	5.8e-72	2.178e-70	Down Regulation	NW_025927663.1	3251139	3282779	-	7864	CUNH8orf33	-	-	4GNU3	S	sp|Q5BJC4|CH033_DANRE UPF0488 protein C8orf33 homolog OS=Danio rerio OX=7955 GN=zgc:112185 PE=2 SV=1	XP_013052762.1 PREDICTED: uncharacterized protein LOC106046342 isoform X1 [Anser cygnoides domesticus]	-	-	-	-	zgc:112185
LOC106046390	275.972	0.3598	-1.475	1.68e-71	6.246e-70	Down Regulation	NW_025927899.1	905086	920887	-	6265	LOC106046390	GO:0005615;GO:0002684;GO:0005622;GO:0009987;GO:1903532;GO:0002837;GO:0050671;GO:0051716;GO:0042981;GO:2000026;GO:0002682;GO:0050707;GO:0030335;GO:0042221;GO:0005769;GO:0042102;GO:0010008;GO:0051249;GO:0044425;GO:0002694;GO:0002834;GO:0001818;GO:0031090;GO:0050870;GO:0070230;GO:0044444;GO:0022407;GO:0008150;GO:2001185;GO:0043068;GO:0070665;GO:0002658;GO:2001181;GO:0065007;GO:0045785;GO:0050714;GO:…	K06745	4GNWU	T	sp|Q9NZQ7|PD1L1_HUMAN Programmed cell death 1 ligand 1 OS=Homo sapiens OX=9606 GN=CD274 PE=1 SV=1	XP_035423549.1 programmed cell death 1 ligand 1-like isoform X2 [Cygnus atratus] __gt;XP_035423550.1 programmed cell death 1 ligand 1-like isoform X2 [Cygnus atratus]	GO:0002684//positive regulation of immune system process;GO:0009987//cellular process;GO:1903532//positive regulation of secretion by cell;GO:0002837//regulation of immune response to tumor cell;GO:0050671//positive regulation of lymphocyte proliferation;GO:0051716//cellular response to stimulus;GO:0042981//regulation of apoptotic process;GO:2000026//regulation of multicellular organismal develop…	GO:0005615//extracellular space;GO:0005622//intracellular anatomical structure;GO:0005769//early endosome;GO:0010008//endosome membrane;GO:0044425//obsolete membrane part;GO:0031090//organelle membrane;GO:0044444//obsolete cytoplasmic part;GO:0044421//obsolete extracellular region part;GO:0005886//plasma membrane;GO:0005768//endosome;GO:0031224//intrinsic component of membrane;GO:0098805//membran…	-	ko04514(Cell adhesion molecules)	CD274
LOC106048305	399.722	0.4568	-1.13	5.497e-71	2.003e-69	Down Regulation	NW_025927966.1	437877	440575	-	1151	LOC106048305	GO:0031224;GO:0005575;GO:0016021;GO:0016020;GO:0044425	-	4GK72	S	sp|Q9NXJ0|M4A12_HUMAN Membrane-spanning 4-domains subfamily A member 12 OS=Homo sapiens OX=9606 GN=MS4A12 PE=1 SV=2	XP_040415323.1 membrane-spanning 4-domains subfamily A member 12-like isoform X3 [Cygnus olor]	-	GO:0031224//intrinsic component of membrane;GO:0005575//cellular_component;GO:0016021//integral component of membrane;GO:0016020//membrane;GO:0044425//obsolete membrane part;	-	-	MS4A12
LOC106042367	321.613	0.4543	-1.138	1.963e-70	7.102e-69	Down Regulation	NW_025927846.1	905419	909295	-	2641	LOC106042367	GO:0009266;GO:0006629;GO:0031224;GO:0015078;GO:0005740;GO:0044255;GO:1990542;GO:0010035;GO:0051384;GO:0001666;GO:0071310;GO:0044464;GO:0005215;GO:0071704;GO:0010243;GO:0010033;GO:0055085;GO:0005743;GO:0032787;GO:0008324;GO:0034220;GO:0006082;GO:0044237;GO:0007568;GO:0005739;GO:0043436;GO:0031090;GO:0000305;GO:0007585;GO:0044425;GO:0015075;GO:0003674;GO:0044429;GO:0006812;GO:0032870;GO:0008150;GO:…	K15103	4GS3J	C	sp|Q9W725|UCP2_CYPCA Mitochondrial uncoupling protein 2 OS=Cyprinus carpio OX=7962 GN=ucp2 PE=2 SV=1	XP_035426287.1 mitochondrial uncoupling protein 3-like [Cygnus atratus]	GO:0009266//response to temperature stimulus;GO:0006629//lipid metabolic process;GO:0044255//cellular lipid metabolic process;GO:1990542//mitochondrial transmembrane transport;GO:0010035//response to inorganic substance;GO:0051384//response to glucocorticoid;GO:0001666//response to hypoxia;GO:0071310//cellular response to organic substance;GO:0071704//organic substance metabolic process;GO:001024…	GO:0031224//intrinsic component of membrane;GO:0005740//mitochondrial envelope;GO:0044464//obsolete cell part;GO:0005743//mitochondrial inner membrane;GO:0005739//mitochondrion;GO:0031090//organelle membrane;GO:0044425//obsolete membrane part;GO:0044429//obsolete mitochondrial part;GO:0044444//obsolete cytoplasmic part;GO:0031967//organelle envelope;GO:0005622//intracellular anatomical structure;…	GO:0015078//proton transmembrane transporter activity;GO:0005215//transporter activity;GO:0008324//cation transmembrane transporter activity;GO:0015075//ion transmembrane transporter activity;GO:0003674//molecular_function;GO:0015318//inorganic molecular entity transmembrane transporter activity;GO:0022890//inorganic cation transmembrane transporter activity;GO:0022857//transmembrane transporter …	-	ucp2
MYO3B	240.73	0.4034	-1.31	1.539e-69	5.434e-68	Down Regulation	NW_025927681.1	6606213	6832063	-	15955	MYO3B	GO:0030554;GO:0043229;GO:0009913;GO:0008289;GO:0044260;GO:0120025;GO:0044424;GO:0050657;GO:0044089;GO:0032535;GO:0031175;GO:0034613;GO:0044422;GO:0008152;GO:0048568;GO:0018107;GO:0002093;GO:0043226;GO:0022400;GO:0016773;GO:0048731;GO:0009582;GO:0019898;GO:0048583;GO:0016020;GO:0097367;GO:0071840;GO:0009584;GO:0042490;GO:0048522;GO:0097731;GO:0050877;GO:0046777;GO:0042886;GO:0016787;GO:0044463;GO:…	K08834	4GUB0	NT	sp|Q8WXR4|MYO3B_HUMAN Myosin-IIIb OS=Homo sapiens OX=9606 GN=MYO3B PE=2 SV=4	XP_035188164.1 myosin-IIIb isoform X1 [Oxyura jamaicensis]	GO:0009913//epidermal cell differentiation;GO:0044260//cellular macromolecule metabolic process;GO:0050657//nucleic acid transport;GO:0044089//positive regulation of cellular component biogenesis;GO:0032535//regulation of cellular component size;GO:0031175//neuron projection development;GO:0034613//cellular protein localization;GO:0008152//metabolic process;GO:0048568//embryonic organ development…	GO:0043229//intracellular organelle;GO:0120025//plasma membrane bounded cell projection;GO:0044424//obsolete intracellular part;GO:0044422//obsolete organelle part;GO:0043226//organelle;GO:0019898//extrinsic component of membrane;GO:0016020//membrane;GO:0097731//9+0 non-motile cilium;GO:0044463//obsolete cell projection part;GO:0043228//non-membrane-bounded organelle;GO:0097730//non-motile cilium…	GO:0030554//adenyl nucleotide binding;GO:0008289//lipid binding;GO:0016773//phosphotransferase activity, alcohol group as acceptor;GO:0097367//carbohydrate derivative binding;GO:0016787//hydrolase activity;GO:1901265//nucleoside phosphate binding;GO:0043167//ion binding;GO:0000166//nucleotide binding;GO:0004672//protein kinase activity;GO:0016887//ATP hydrolysis activity;GO:0004674//protein serin…	ko04745(Phototransduction - fly)	MYO3B
MAB21L1	348.848	0.4638	-1.109	1.03e-66	3.486e-65	Down Regulation	NW_025927801.1	1242456	1244921	+	2466	MAB21L1	GO:0032549;GO:0048869;GO:0003824;GO:0045165;GO:0046872;GO:0003674;GO:0043167;GO:0097159;GO:0009653;GO:0016772;GO:0008150;GO:1901265;GO:0032561;GO:0050789;GO:0032501;GO:0008284;GO:0042127;GO:0048856;GO:0043168;GO:0001882;GO:0005634;GO:0009790;GO:0048518;GO:1901363;GO:0001654;GO:0005622;GO:0005525;GO:0009987;GO:0000166;GO:0007275;GO:0007423;GO:0043231;GO:0043227;GO:0032502;GO:0008144;GO:0036094;GO:…	-	4PWW6	T	sp|A4FV14|MB211_BOVIN Putative nucleotidyltransferase MAB21L1 OS=Bos taurus OX=9913 GN=MAB21L1 PE=2 SV=1	NP_001091579.1 putative nucleotidyltransferase MAB21L1 [Bos taurus] __gt;NP_001102967.1 putative nucleotidyltransferase MAB21L1 [Rattus norvegicus] __gt;NP_001181149.1 putative nucleotidyltransferase MAB21L1 [Macaca mulatta] __gt;NP_001244059.1 putative nucleotidyltransferase MAB21L1 [Equus caballus] __gt;NP_005575.1 putative nucleotidyltransferase MAB21L1 [Homo sapiens] __gt;NP_034880.1 putative…
CPXM1	340.891	0.4653	-1.104	1.512e-58	4.394e-57	Down Regulation	NW_025927934.1	869648	882728	-	2021	CPXM1	GO:0005576;GO:0004180;GO:0046872;GO:0016787;GO:0140096;GO:0003824;GO:1901564;GO:0008233;GO:0043170;GO:0006807;GO:0008150;GO:0008152;GO:0008237;GO:0003674;GO:0043167;GO:0005488;GO:0071704;GO:0005615;GO:0070011;GO:0008270;GO:0043169;GO:0008238;GO:0019538;GO:0006508;GO:0044421;GO:0046914;GO:0044238;GO:0005575	K08638	4GVSI	S	sp|Q9Z100|CPXM1_MOUSE Probable carboxypeptidase X1 OS=Mus musculus OX=10090 GN=Cpxm1 PE=2 SV=2	XP_038028056.1 LOW QUALITY PROTEIN: probable carboxypeptidase X1, partial [Anas platyrhynchos]	GO:1901564//organonitrogen compound metabolic process;GO:0043170//macromolecule metabolic process;GO:0006807//nitrogen compound metabolic process;GO:0008150//biological_process;GO:0008152//metabolic process;GO:0071704//organic substance metabolic process;GO:0019538//protein metabolic process;GO:0006508//proteolysis;GO:0044238//primary metabolic process;	GO:0005576//extracellular region;GO:0005615//extracellular space;GO:0044421//obsolete extracellular region part;GO:0005575//cellular_component;	GO:0004180//carboxypeptidase activity;GO:0046872//metal ion binding;GO:0016787//hydrolase activity;GO:0140096//catalytic activity, acting on a protein;GO:0003824//catalytic activity;GO:0008233//peptidase activity;GO:0008237//metallopeptidase activity;GO:0003674//molecular_function;GO:0043167//ion binding;GO:0005488//binding;GO:0070011//peptidase activity;GO:0008270//zinc ion binding;GO:0043169//c…	-	Cpxm1
RPRM	247.256	0.4346	-1.202	1.201e-55	3.327e-54	Down Regulation	NW_025927798.1	1614445	1615999	-	1458	RPRM	GO:0008150;GO:0005623;GO:0007050;GO:0050789;GO:0007346;GO:0016021;GO:0045786;GO:0044424;GO:0048523;GO:0044425;GO:0031224;GO:0005575;GO:0016020;GO:0005737;GO:0051726;GO:0065007;GO:0044464;GO:0009987;GO:0048519;GO:0022402;GO:0007049;GO:0005622;GO:0050794	K10128	4GWFF	S	sp|Q1RMT2|RPRM_BOVIN Protein reprimo OS=Bos taurus OX=9913 GN=RPRM PE=3 SV=1	XP_033918400.1 protein reprimo [Melopsittacus undulatus]	GO:0008150//biological_process;GO:0007050//regulation of cell cycle;GO:0050789//regulation of biological process;GO:0007346//regulation of mitotic cell cycle;GO:0045786//negative regulation of cell cycle;GO:0048523//negative regulation of cellular process;GO:0051726//regulation of cell cycle;GO:0065007//biological regulation;GO:0009987//cellular process;GO:0048519//negative regulation of biologic…	GO:0005623//obsolete cell;GO:0016021//integral component of membrane;GO:0044424//obsolete intracellular part;GO:0044425//obsolete membrane part;GO:0031224//intrinsic component of membrane;GO:0005575//cellular_component;GO:0016020//membrane;GO:0005737//cytoplasm;GO:0044464//obsolete cell part;GO:0005622//intracellular anatomical structure;	-	ko04115(p53 signaling pathway)	RPRM
ADD2	202.126	0.4073	-1.296	1.376e-54	3.71e-53	Down Regulation	NW_025928149.1	3604	13312	-	5368	ADD2	GO:0071840;GO:0005575;GO:0005737;GO:0032970;GO:0016020;GO:0051129;GO:0048519;GO:0043226;GO:0097708;GO:0044446;GO:0008290;GO:0048731;GO:0006810;GO:0030036;GO:0065008;GO:1901880;GO:0048513;GO:0044422;GO:0045121;GO:0005623;GO:0043242;GO:0032272;GO:0007159;GO:0032535;GO:0045202;GO:0097435;GO:0044424;GO:0098794;GO:0042803;GO:0044093;GO:0044877;GO:0043244;GO:0044085;GO:0040011;GO:0007155;GO:0043229;GO:…	K18622	4GHNG	TZ	sp|P35612|ADDB_HUMAN Beta-adducin OS=Homo sapiens OX=9606 GN=ADD2 PE=1 SV=3	XP_035424721.1 beta-adducin [Cygnus atratus]	GO:0071840//cellular component organization or biogenesis;GO:0032970//regulation of actin filament-based process;GO:0051129//negative regulation of cellular component organization;GO:0048519//negative regulation of biological process;GO:0048731//system development;GO:0006810//transport;GO:0030036//actin cytoskeleton organization;GO:0065008//regulation of biological quality;GO:1901880//negative re…	GO:0005575//cellular_component;GO:0005737//cytoplasm;GO:0016020//membrane;GO:0043226//organelle;GO:0097708//intracellular vesicle;GO:0044446//obsolete intracellular organelle part;GO:0008290//F-actin capping protein complex;GO:0044422//obsolete organelle part;GO:0045121//membrane raft;GO:0005623//obsolete cell;GO:0045202//synapse;GO:0044424//obsolete intracellular part;GO:0098794//postsynapse;GO:…	GO:0042803//protein homodimerization activity;GO:0044877//protein-containing complex binding;GO:0046982//protein heterodimerization activity;GO:0003779//actin binding;GO:0019899//enzyme binding;GO:0005515//protein binding;GO:0005488//binding;GO:0051015//actin filament binding;GO:0008092//cytoskeletal protein binding;GO:0030507//spectrin binding;GO:0019901//protein kinase binding;GO:0005516//calmo…	-	ADD2
CCDC3	152.048	0.3623	-1.465	1.14e-53	2.999e-52	Down Regulation	NW_025927685.1	5943860	5981677	-	3208	CCDC3	GO:0009966;GO:0048518;GO:0009893;GO:0051094;GO:0005622;GO:0010646;GO:0023051;GO:0043227;GO:0045598;GO:0009889;GO:0019222;GO:0023057;GO:0043231;GO:0010803;GO:0045597;GO:0048523;GO:0019216;GO:0060761;GO:0050793;GO:0050789;GO:0044444;GO:0008150;GO:0050794;GO:0048519;GO:0043226;GO:0045595;GO:0060759;GO:0046889;GO:0065007;GO:0010804;GO:0044464;GO:0048583;GO:0005737;GO:0005575;GO:0048522;GO:0045834;GO:…	-	4GIJW	S	sp|Q9D6Y1|CCDC3_MOUSE Coiled-coil domain-containing protein 3 OS=Mus musculus OX=10090 GN=Ccdc3 PE=1 SV=1	XP_005018896.3 LOW QUALITY PROTEIN: coiled-coil domain-containing protein 3 [Anas platyrhynchos] __gt;NWZ23373.1 CCDC3 protein [Asarcornis scutulata]	GO:0009966//regulation of signal transduction;GO:0048518//positive regulation of biological process;GO:0009893//positive regulation of metabolic process;GO:0051094//positive regulation of developmental process;GO:0010646//regulation of cell communication;GO:0023051//regulation of signaling;GO:0045598//regulation of fat cell differentiation;GO:0009889//regulation of biosynthetic process;GO:0019222…	GO:0005622//intracellular anatomical structure;GO:0043227//membrane-bounded organelle;GO:0043231//intracellular membrane-bounded organelle;GO:0044444//obsolete cytoplasmic part;GO:0043226//organelle;GO:0044464//obsolete cell part;GO:0005737//cytoplasm;GO:0005575//cellular_component;GO:0005576//extracellular region;GO:0043229//intracellular organelle;GO:0044424//obsolete intracellular part;GO:0012…	-	-	Ccdc3
LOC125181878	51.4213	0.06202	-4.011	2.489e-50	6.022e-49	Down Regulation	NW_025929105.1	88	2383	+	1062	LOC125181878	GO:0016020;GO:0016021;GO:0032991;GO:0008150;GO:0044459;GO:0005623;GO:0002474;GO:0098796;GO:0005886;GO:0005575;GO:0044425;GO:0071944;GO:0042611;GO:0042612;GO:0002376;GO:0031224;GO:0048002;GO:0044464;GO:0098797;GO:0019882	K06751	4GT9C	T	sp|P15979|HA1F_CHICK Class I histocompatibility antigen, F10 alpha chain OS=Gallus gallus OX=9031 PE=1 SV=1	AAR25267.1 MHC class I heavy chain, partial [Anser anser]	GO:0008150//biological_process;GO:0002474//antigen processing and presentation of peptide antigen via MHC class I;GO:0002376//immune system process;GO:0048002//antigen processing and presentation of peptide antigen;GO:0019882//antigen processing and presentation;	GO:0016020//membrane;GO:0016021//integral component of membrane;GO:0032991//protein-containing complex;GO:0044459//obsolete plasma membrane part;GO:0005623//obsolete cell;GO:0098796//membrane protein complex;GO:0005886//plasma membrane;GO:0005575//cellular_component;GO:0044425//obsolete membrane part;GO:0071944//cell periphery;GO:0042611//MHC protein complex;GO:0042612//MHC class I protein comple…	-	ko04650(Natural killer cell mediated cytotoxicity);ko04612(Antigen processing and presentation);ko04514(Cell adhesion molecules);ko04218(Cellular senescence);ko04145(Phagosome);ko04144(Endocytosis)	-
LOC106029482	232.254	0.4624	-1.113	5.148e-50	1.235e-48	Down Regulation	NW_025928737.1	1179	7442	-	1252	LOC106029482	-	-	4GW3A	T	-	XP_009669695.1 PREDICTED: Fc receptor-like protein 4 [Struthio camelus australis]	-	-	-	-	-
PTGR1	168.062	0.3977	-1.33	2.209e-48	5.064e-47	Down Regulation	NW_025927897.1	1831	13177	+	2348	PTGR1	GO:0055114;GO:0097327;GO:0044255;GO:1901568;GO:0008152;GO:0006692;GO:0005623;GO:0036132;GO:0042493;GO:0044424;GO:0006629;GO:0032787;GO:0005737;GO:0016614;GO:0044281;GO:0006082;GO:0005575;GO:0006691;GO:0016491;GO:0032440;GO:0097257;GO:0033559;GO:0071704;GO:0036185;GO:0044464;GO:0044444;GO:0003674;GO:0008150;GO:0006690;GO:0016616;GO:0043436;GO:0044237;GO:0016627;GO:0003824;GO:0047522;GO:0042221;GO:…	K13948	4GSNB	S	sp|P97584|PTGR1_RAT Prostaglandin reductase 1 OS=Rattus norvegicus OX=10116 GN=Ptgr1 PE=1 SV=3	XP_013047752.1 PREDICTED: prostaglandin reductase 1 [Anser cygnoides domesticus] __gt;XP_013047753.1 PREDICTED: prostaglandin reductase 1 [Anser cygnoides domesticus] __gt;XP_013047754.1 PREDICTED: prostaglandin reductase 1 [Anser cygnoides domesticus] __gt;XP_013047756.1 PREDICTED: prostaglandin reductase 1 [Anser cygnoides domesticus] __gt;XP_013047757.1 PREDICTED: prostaglandin reductase 1 [An…	GO:0055114//obsolete oxidation-reduction process;GO:0097327//response to antineoplastic agent;GO:0044255//cellular lipid metabolic process;GO:1901568//fatty acid derivative metabolic process;GO:0008152//metabolic process;GO:0006692//prostanoid metabolic process;GO:0042493//response to xenobiotic stimulus;GO:0006629//lipid metabolic process;GO:0032787//monocarboxylic acid metabolic process;GO:0044…	GO:0005623//obsolete cell;GO:0044424//obsolete intracellular part;GO:0005737//cytoplasm;GO:0005575//cellular_component;GO:0044464//obsolete cell part;GO:0044444//obsolete cytoplasmic part;GO:0005622//intracellular anatomical structure;GO:0005829//cytosol;	GO:0036132//13-prostaglandin reductase activity;GO:0016614//oxidoreductase activity, acting on CH-OH group of donors;GO:0016491//oxidoreductase activity;GO:0032440//2-alkenal reductase [NAD(P)+] activity;GO:0097257//leukotriene B4 12-hydroxy dehydrogenase activity;GO:0036185//13-lipoxin reductase activity;GO:0003674//molecular_function;GO:0016616//oxidoreductase activity, acting on the CH-OH grou…	-	Ptgr1
LOC125183325	141.224	0.298	-1.747	2.197e-46	4.825e-45	Down Regulation	NW_025927706.1	3662381	3669168	+	4866	LOC125183325	-	-	-	-	-	-	-	-	-	-	-
TTC12	245.157	0.4707	-1.087	2.157e-45	4.641e-44	Down Regulation	NW_025927688.1	6109816	6128716	+	2541	TTC12	GO:0044422;GO:0043232;GO:0008150;GO:0003674;GO:0005575;GO:0005623;GO:0044430;GO:0005622;GO:0043229;GO:0043226;GO:0043228;GO:0044446;GO:0044464;GO:0044424;GO:0005856;GO:0005815;GO:0015630;GO:0005813	-	4GRH3	O	sp|Q9H892|TTC12_HUMAN Tetratricopeptide repeat protein 12 OS=Homo sapiens OX=9606 GN=TTC12 PE=1 SV=2	XP_013042658.1 PREDICTED: tetratricopeptide repeat protein 12 [Anser cygnoides domesticus]	GO:0008150//biological_process;	GO:0044422//obsolete organelle part;GO:0043232//intracellular non-membrane-bounded organelle;GO:0005575//cellular_component;GO:0005623//obsolete cell;GO:0044430//obsolete cytoskeletal part;GO:0005622//intracellular anatomical structure;GO:0043229//intracellular organelle;GO:0043226//organelle;GO:0043228//non-membrane-bounded organelle;GO:0044446//obsolete intracellular organelle part;GO:0044464//…	GO:0003674//molecular_function;	-	TTC12
ZBTB24	73.4159	0.215	-2.218	3.46e-43	7.015e-42	Down Regulation	NW_025927799.1	2251715	2261354	+	4331	ZBTB24	GO:0046872;GO:0051252;GO:0034641;GO:0090304;GO:0010468;GO:0044237;GO:0048869;GO:0010556;GO:0043170;GO:0018130;GO:0006139;GO:0032501;GO:0050789;GO:0097159;GO:0003674;GO:0043167;GO:1901360;GO:0008150;GO:1901363;GO:0002376;GO:0031326;GO:0140110;GO:0019219;GO:0009987;GO:0005622;GO:0005634;GO:0048856;GO:0006355;GO:0046483;GO:0016070;GO:0009059;GO:0006725;GO:0043227;GO:0010467;GO:0032502;GO:0009889;GO:…	K10503	4GI8J	K	sp|Q80X44|ZBT24_MOUSE Zinc finger and BTB domain-containing protein 24 OS=Mus musculus OX=10090 GN=Zbtb24 PE=1 SV=1	XP_013031060.1 PREDICTED: LOW QUALITY PROTEIN: zinc finger and BTB domain-containing protein 24 [Anser cygnoides domesticus]	GO:0051252//regulation of RNA metabolic process;GO:0034641//cellular nitrogen compound metabolic process;GO:0090304//nucleic acid metabolic process;GO:0010468//regulation of gene expression;GO:0044237//cellular metabolic process;GO:0048869//cellular developmental process;GO:0010556//regulation of macromolecule biosynthetic process;GO:0043170//macromolecule metabolic process;GO:0018130//heterocycl…	GO:0005622//intracellular anatomical structure;GO:0005634//nucleus;GO:0043227//membrane-bounded organelle;GO:0043231//intracellular membrane-bounded organelle;GO:0043229//intracellular organelle;GO:0044424//obsolete intracellular part;GO:0005623//obsolete cell;GO:0043226//organelle;GO:0044464//obsolete cell part;GO:0005575//cellular_component;	GO:0046872//metal ion binding;GO:0097159//organic cyclic compound binding;GO:0003674//molecular_function;GO:0043167//ion binding;GO:1901363//heterocyclic compound binding;GO:0140110//transcription regulator activity;GO:0003677//DNA binding;GO:0003700//DNA-binding transcription factor activity;GO:0000981//DNA-binding transcription factor activity, RNA polymerase II-specific;GO:0005488//binding;GO:…	-	Zbtb24
LOC106043321	283.663	0.4561	-1.133	7.787e-43	1.555e-41	Down Regulation	NW_025927692.1	2070978	2264163	-	5314	LOC106043321	-	-	4GV56	S	sp|Q5ZLA9|TM263_CHICK Transmembrane protein 263 OS=Gallus gallus OX=9031 GN=TMEM263 PE=3 SV=1	XP_027315456.1 transmembrane protein 263-like isoform X1 [Anas platyrhynchos] __gt;XP_035183546.1 transmembrane protein 263-like [Oxyura jamaicensis] __gt;XP_035395452.1 transmembrane protein 263-like isoform X1 [Cygnus atratus] __gt;XP_040413537.1 transmembrane protein 263-like isoform X2 [Cygnus olor]	-	-	-	-	TMEM263
LOC125181863	122.343	0.3299	-1.6	1.438e-42	2.85e-41	Down Regulation	NW_025929041.1	2434	3744	-	1129	LOC125181863	GO:0009605;GO:0003009;GO:0005198;GO:0008144;GO:0044267;GO:0032502;GO:0016788;GO:0016791;GO:0016818;GO:0006725;GO:0006753;GO:0004721;GO:0048856;GO:0043168;GO:0009987;GO:0005622;GO:1901363;GO:0006470;GO:0007018;GO:0008150;GO:0032991;GO:0097159;GO:0003674;GO:1901360;GO:0046034;GO:0044444;GO:0009199;GO:0003824;GO:0050879;GO:0006464;GO:0044237;GO:0099512;GO:0009161;GO:0036464;GO:0005515;GO:0009141;GO:…	K10352	490K5	Z	sp|P13538|MYSS_CHICK Myosin heavy chain, skeletal muscle, adult OS=Gallus gallus OX=9031 PE=1 SV=4	XP_040444052.1 uncharacterized protein LOC121085429 [Falco naumanni]	GO:0009605//response to external stimulus;GO:0003009//skeletal muscle contraction;GO:0044267//cellular protein metabolic process;GO:0032502//developmental process;GO:0006725//cellular aromatic compound metabolic process;GO:0006753//nucleoside phosphate metabolic process;GO:0048856//anatomical structure development;GO:0009987//cellular process;GO:0006470//protein dephosphorylation;GO:0007018//micr…	GO:0005622//intracellular anatomical structure;GO:0032991//protein-containing complex;GO:0044444//obsolete cytoplasmic part;GO:0099512//supramolecular fiber;GO:0036464//cytoplasmic ribonucleoprotein granule;GO:0044464//obsolete cell part;GO:0016460//myosin II complex;GO:0015629//actin cytoskeleton;GO:0030017//sarcomere;GO:0031672//A band;GO:0099080//supramolecular complex;GO:0005856//cytoskeleton…	GO:0005198//structural molecule activity;GO:0008144//obsolete drug binding;GO:0016788//hydrolase activity, acting on ester bonds;GO:0016791//phosphatase activity;GO:0016818//hydrolase activity, acting on acid anhydrides, in phosphorus-containing anhydrides;GO:0004721//phosphoprotein phosphatase activity;GO:0043168//anion binding;GO:1901363//heterocyclic compound binding;GO:0097159//organic cyclic…	ko04810(Regulation of actin cytoskeleton);ko04530(Tight junction);ko04270(Vascular smooth muscle contraction)	-
PROM1	139.54	0.3681	-1.442	4.958e-42	9.641e-41	Down Regulation	NW_025927666.1	1461210	1524130	+	4929	PROM1	GO:0031253;GO:0001750;GO:0048869;GO:0050793;GO:0060429;GO:0044463;GO:0045597;GO:0010842;GO:0035850;GO:0001894;GO:0022008;GO:0098862;GO:2000768;GO:0098858;GO:0009653;GO:0048646;GO:0097730;GO:0016021;GO:2000698;GO:0032501;GO:0046530;GO:0050789;GO:0005887;GO:0060170;GO:0060042;GO:0048518;GO:0000902;GO:0051094;GO:0097733;GO:0044441;GO:0007423;GO:0007275;GO:0007399;GO:1903561;GO:0061005;GO:0048468;GO:…	K06532	4GT14	S	sp|Q9W735|PRM1A_DANRE Prominin-1-A OS=Danio rerio OX=7955 GN=prom1a PE=2 SV=2	XP_013035594.1 PREDICTED: prominin-1 isoform X1 [Anser cygnoides domesticus]	GO:0048869//cellular developmental process;GO:0050793//regulation of developmental process;GO:0060429//epithelium development;GO:0045597//positive regulation of cell differentiation;GO:0010842//retina layer formation;GO:0035850//epithelial cell differentiation involved in kidney development;GO:0001894//tissue homeostasis;GO:0022008//neurogenesis;GO:2000768//positive regulation of nephron tubule e…	GO:0031253//cell projection membrane;GO:0001750//photoreceptor outer segment;GO:0044463//obsolete cell projection part;GO:0098862//cluster of actin-based cell projections;GO:0098858//actin-based cell projection;GO:0097730//non-motile cilium;GO:0016021//integral component of membrane;GO:0005887//integral component of plasma membrane;GO:0060170//ciliary membrane;GO:0097733//photoreceptor cell ciliu…	GO:0050839//cell adhesion molecule binding;GO:0042805//actinin binding;GO:0003674//molecular_function;GO:0045296//cadherin binding;GO:0008092//cytoskeletal protein binding;GO:0005488//binding;GO:0005515//protein binding;	-	prom1a
RFLNA	69.8582	0.2152	-2.216	9.037e-41	1.706e-39	Down Regulation	NW_025927732.1	1102829	1121405	-	6692	RFLNA	GO:0050793;GO:0061035;GO:0048523;GO:0044430;GO:0043228;GO:0043232;GO:0008150;GO:0006996;GO:0009653;GO:0003674;GO:0050789;GO:0030500;GO:0032501;GO:0016043;GO:1903011;GO:0005856;GO:0032331;GO:2000026;GO:0048856;GO:0009987;GO:0048705;GO:0005622;GO:0030278;GO:0007275;GO:0032502;GO:0009887;GO:0044424;GO:0097435;GO:0051093;GO:0032330;GO:0001501;GO:0010721;GO:0070167;GO:0043229;GO:1900157;GO:0061572;GO:…	-	4GTR2	S	sp|Q6ZTI6|RFLA_HUMAN Refilin-A OS=Homo sapiens OX=9606 GN=RFLNA PE=1 SV=3	XP_027325583.2 LOW QUALITY PROTEIN: refilin-A [Anas platyrhynchos]	GO:0050793//regulation of developmental process;GO:0061035//regulation of cartilage development;GO:0048523//negative regulation of cellular process;GO:0008150//biological_process;GO:0006996//organelle organization;GO:0009653//anatomical structure morphogenesis;GO:0050789//regulation of biological process;GO:0030500//regulation of bone mineralization;GO:0032501//multicellular organismal process;GO…	GO:0044430//obsolete cytoskeletal part;GO:0043228//non-membrane-bounded organelle;GO:0043232//intracellular non-membrane-bounded organelle;GO:0005856//cytoskeleton;GO:0005622//intracellular anatomical structure;GO:0044424//obsolete intracellular part;GO:0043229//intracellular organelle;GO:0044422//obsolete organelle part;GO:0005623//obsolete cell;GO:0015629//actin cytoskeleton;GO:0044464//obsolet…	GO:0003674//molecular_function;GO:0031005//filamin binding;GO:0005488//binding;GO:0008092//cytoskeletal protein binding;GO:0005515//protein binding;	-	RFLNA
INPP5D	198.666	0.4474	-1.16	8.419e-40	1.563e-38	Down Regulation	NW_025927687.1	246717	299598	+	5008	INPP5D	GO:0048518;GO:1901615;GO:0009966;GO:0043647;GO:0045670;GO:0051094;GO:0051251;GO:1902107;GO:0032944;GO:0002252;GO:0005829;GO:0006928;GO:0034595;GO:0023051;GO:0005856;GO:0042036;GO:0002757;GO:0001817;GO:0046486;GO:0052866;GO:0035556;GO:1903708;GO:0044238;GO:0007275;GO:0030863;GO:0010259;GO:0045597;GO:0016064;GO:0044448;GO:0044430;GO:0005884;GO:0002460;GO:0030888;GO:0017124;GO:0032501;GO:0016311;GO:…	K03084	4GSPK	U	sp|Q92835|SHIP1_HUMAN Phosphatidylinositol 3,4,5-trisphosphate 5-phosphatase 1 OS=Homo sapiens OX=9606 GN=INPP5D PE=1 SV=2	XP_040423595.1 phosphatidylinositol 3,4,5-trisphosphate 5-phosphatase 1 isoform X1 [Cygnus olor]	GO:0048518//positive regulation of biological process;GO:1901615//organic hydroxy compound metabolic process;GO:0009966//regulation of signal transduction;GO:0043647//inositol phosphate metabolic process;GO:0045670//regulation of osteoclast differentiation;GO:0051094//positive regulation of developmental process;GO:0051251//positive regulation of lymphocyte activation;GO:1902107//positive regulat…	GO:0005829//cytosol;GO:0005856//cytoskeleton;GO:0030863//cortical cytoskeleton;GO:0044448//obsolete cell cortex part;GO:0044430//obsolete cytoskeletal part;GO:0005884//actin filament;GO:0005938//cell cortex;GO:0044446//obsolete intracellular organelle part;GO:0099568//cytoplasmic region;GO:0005737//cytoplasm;GO:0005575//cellular_component;GO:0071944//cell periphery;GO:0005623//obsolete cell;GO:00…	GO:0034595//phosphatidylinositol phosphate 5-phosphatase activity;GO:0052866//phosphatidylinositol phosphate phosphatase activity;GO:0017124//SH3 domain binding;GO:0019904//protein domain specific binding;GO:0034485//phosphatidylinositol-3,4,5-trisphosphate 5-phosphatase activity;GO:0004445//inositol-polyphosphate 5-phosphatase activity;GO:0052745//inositol phosphate phosphatase activity;GO:00167…	ko04666(Fc gamma R-mediated phagocytosis);ko04664(Fc epsilon RI signaling pathway);ko04662(B cell receptor signaling pathway);ko04070(Phosphatidylinositol signaling system);ko00562(Inositol phosphate metabolism)	INPP5D
ERCC6L	43.8896	0.123	-3.023	8.476e-40	1.572e-38	Down Regulation	NW_025927665.1	349757	354212	-	4357	ERCC6L	GO:0000777;GO:0098687;GO:0051301;GO:0016887;GO:0008144;GO:0010467;GO:0019538;GO:0003677;GO:0044238;GO:0004386;GO:0016539;GO:1901363;GO:0016485;GO:0009987;GO:0000166;GO:0042623;GO:0005622;GO:0005829;GO:0030908;GO:0043168;GO:0016818;GO:0015616;GO:0016462;GO:0043170;GO:1901265;GO:0044444;GO:0140097;GO:0097159;GO:0003674;GO:0043167;GO:0016817;GO:0032991;GO:0008150;GO:0043232;GO:0043228;GO:0016787;GO:…	K20093	4GNJA	KL	sp|Q2NKX8|ERC6L_HUMAN DNA excision repair protein ERCC-6-like OS=Homo sapiens OX=9606 GN=ERCC6L PE=1 SV=1	XP_013039070.1 PREDICTED: LOW QUALITY PROTEIN: DNA excision repair protein ERCC-6-like [Anser cygnoides domesticus]	GO:0051301//cell division;GO:0010467//gene expression;GO:0019538//protein metabolic process;GO:0044238//primary metabolic process;GO:0016539//intein-mediated protein splicing;GO:0016485//protein processing;GO:0009987//cellular process;GO:0030908//protein splicing;GO:0043170//macromolecule metabolic process;GO:0008150//biological_process;GO:0006508//proteolysis;GO:0071704//organic substance metabo…	GO:0000777//kinetochore;GO:0098687//chromosomal region;GO:0005622//intracellular anatomical structure;GO:0005829//cytosol;GO:0044444//obsolete cytoplasmic part;GO:0032991//protein-containing complex;GO:0043232//intracellular non-membrane-bounded organelle;GO:0043228//non-membrane-bounded organelle;GO:0000793//condensed chromosome;GO:0005737//cytoplasm;GO:0005575//cellular_component;GO:0044446//ob…	GO:0016887//ATP hydrolysis activity;GO:0008144//obsolete drug binding;GO:0003677//DNA binding;GO:0004386//helicase activity;GO:1901363//heterocyclic compound binding;GO:0000166//nucleotide binding;GO:0042623//ATP hydrolysis activity;GO:0043168//anion binding;GO:0016818//hydrolase activity, acting on acid anhydrides, in phosphorus-containing anhydrides;GO:0015616//DNA translocase activity;GO:00164…	-	ERCC6L
PARP9	138.838	0.3975	-1.331	1.132e-39	2.073e-38	Down Regulation	NW_025927780.1	437819	450983	+	3540	PARP9	GO:0006796;GO:0060255;GO:1901293;GO:1904894;GO:0051247;GO:0019359;GO:0090407;GO:0034654;GO:0051171;GO:0010629;GO:0060341;GO:0097677;GO:1904892;GO:0006793;GO:0031349;GO:0005623;GO:0009892;GO:0019438;GO:0045935;GO:2001032;GO:0044446;GO:0048519;GO:0005694;GO:2000781;GO:2001034;GO:0098542;GO:0031974;GO:0005737;GO:0045087;GO:0006302;GO:0050730;GO:0005575;GO:0051607;GO:0072525;GO:0034641;GO:0051707;GO:…	K15260	4GI8Q	BK	sp|Q8IXQ6|PARP9_HUMAN Protein mono-ADP-ribosyltransferase PARP9 OS=Homo sapiens OX=9606 GN=PARP9 PE=1 SV=2	XP_013041839.1 PREDICTED: poly [ADP-ribose] polymerase 9 [Anser cygnoides domesticus] __gt;XP_013041840.1 PREDICTED: poly [ADP-ribose] polymerase 9 [Anser cygnoides domesticus] __gt;XP_013041841.1 PREDICTED: poly [ADP-ribose] polymerase 9 [Anser cygnoides domesticus] __gt;XP_013041842.1 PREDICTED: poly [ADP-ribose] polymerase 9 [Anser cygnoides domesticus] __gt;XP_013041843.1 PREDICTED: poly [ADP…	GO:0006796//phosphate-containing compound metabolic process;GO:0060255//regulation of macromolecule metabolic process;GO:1901293//nucleoside phosphate biosynthetic process;GO:1904894//positive regulation of receptor signaling pathway via STAT;GO:0051247//positive regulation of protein metabolic process;GO:0019359//nicotinamide nucleotide biosynthetic process;GO:0090407//organophosphate biosynthet…	GO:0005623//obsolete cell;GO:0044446//obsolete intracellular organelle part;GO:0005694//chromosome;GO:0031974//membrane-enclosed lumen;GO:0005737//cytoplasm;GO:0005575//cellular_component;GO:0090734//site of DNA damage;GO:0005634//nucleus;GO:0005829//cytosol;GO:0005739//mitochondrion;GO:0005654//nucleoplasm;GO:0044444//obsolete cytoplasmic part;GO:0032991//protein-containing complex;GO:0005622//i…	GO:0097677//STAT family protein binding;GO:0001076//obsolete transcription factor activity, RNA polymerase II transcription factor binding;GO:0072570//ADP-D-ribose binding;GO:0098772//molecular function regulator;GO:0030234//enzyme regulator activity;GO:0003824//catalytic activity;GO:0003674//molecular_function;GO:0097159//organic cyclic compound binding;GO:0001191//obsolete transcriptional repre…	-	PARP9
MTA3	211.01	0.468	-1.096	5.832e-39	1.041e-37	Down Regulation	NW_025927670.1	2785695	3451149	-	41828	MTA3	GO:0016458;GO:0005634;GO:0006323;GO:0042127;GO:0006355;GO:0048518;GO:0033558;GO:0043412;GO:0045892;GO:0019219;GO:0045931;GO:2000113;GO:0003682;GO:0000118;GO:0044238;GO:0019222;GO:0045814;GO:0036211;GO:0071103;GO:0019538;GO:1902751;GO:0006342;GO:0010556;GO:0006325;GO:0046872;GO:0043228;GO:0016787;GO:1902494;GO:0045787;GO:0043167;GO:0051276;GO:0043232;GO:0019213;GO:0043170;GO:0098732;GO:0050789;GO:…	K11660	4GKI9	B	sp|Q9BTC8|MTA3_HUMAN Metastasis-associated protein MTA3 OS=Homo sapiens OX=9606 GN=MTA3 PE=1 SV=2	XP_040407234.1 metastasis-associated protein MTA3 isoform X1 [Cygnus olor]	GO:0016458//obsolete gene silencing;GO:0006323//DNA packaging;GO:0042127//regulation of cell population proliferation;GO:0006355//regulation of transcription, DNA-templated;GO:0048518//positive regulation of biological process;GO:0043412//macromolecule modification;GO:0045892//negative regulation of transcription, DNA-templated;GO:0019219//regulation of nucleobase-containing compound metabolic pr…	GO:0005634//nucleus;GO:0000118//histone deacetylase complex;GO:0043228//non-membrane-bounded organelle;GO:1902494//catalytic complex;GO:0043232//intracellular non-membrane-bounded organelle;GO:0031981//nuclear lumen;GO:0044454//obsolete nuclear chromosome part;GO:0044427//obsolete chromosomal part;GO:0044446//obsolete intracellular organelle part;GO:0005694//chromosome;GO:0043226//organelle;GO:00…	GO:0033558//protein deacetylase activity;GO:0003682//chromatin binding;GO:0046872//metal ion binding;GO:0016787//hydrolase activity;GO:0043167//ion binding;GO:0019213//deacetylase activity;GO:0003676//nucleic acid binding;GO:0046914//transition metal ion binding;GO:0044877//protein-containing complex binding;GO:1901363//heterocyclic compound binding;GO:0140110//transcription regulator activity;GO…	-	MTA3
POMGNT2	232.7	0.4665	-1.1	8.85e-38	1.526e-36	Down Regulation	NW_025927762.1	876454	904058	+	3169	POMGNT2	GO:0003674;GO:0008150;GO:0042175;GO:0051146;GO:0044444;GO:0044237;GO:0098827;GO:0006464;GO:0042692;GO:0003824;GO:0060041;GO:0035269;GO:0009101;GO:0044425;GO:0097363;GO:0043231;GO:0008194;GO:0070085;GO:0043227;GO:0048747;GO:0044267;GO:0032502;GO:0048856;GO:0051674;GO:0001654;GO:0005622;GO:0009987;GO:0043010;GO:0031984;GO:0016740;GO:0043413;GO:0006807;GO:0012505;GO:0005783;GO:0055001;GO:0016757;GO:…	K18207	4GQ9G	S	sp|Q5NDE8|PMGT2_CHICK Protein O-linked-mannose beta-1,4-N-acetylglucosaminyltransferase 2 OS=Gallus gallus OX=9031 GN=POMGNT2 PE=2 SV=1	XP_040404305.1 protein O-linked-mannose beta-1,4-N-acetylglucosaminyltransferase 2 [Cygnus olor] __gt;XP_040404306.1 protein O-linked-mannose beta-1,4-N-acetylglucosaminyltransferase 2 [Cygnus olor] __gt;XP_040404307.1 protein O-linked-mannose beta-1,4-N-acetylglucosaminyltransferase 2 [Cygnus olor] __gt;XP_040404308.1 protein O-linked-mannose beta-1,4-N-acetylglucosaminyltransferase 2 [Cygnus ol…	GO:0008150//biological_process;GO:0051146//striated muscle cell differentiation;GO:0044237//cellular metabolic process;GO:0006464//cellular protein modification process;GO:0042692//muscle cell differentiation;GO:0060041//retina development in camera-type eye;GO:0035269//protein O-linked mannosylation;GO:0009101//glycoprotein biosynthetic process;GO:0070085//glycosylation;GO:0048747//muscle cell d…	GO:0042175//nuclear outer membrane-endoplasmic reticulum membrane network;GO:0044444//obsolete cytoplasmic part;GO:0098827//endoplasmic reticulum subcompartment;GO:0044425//obsolete membrane part;GO:0043231//intracellular membrane-bounded organelle;GO:0043227//membrane-bounded organelle;GO:0005622//intracellular anatomical structure;GO:0031984//organelle subcompartment;GO:0012505//endomembrane sy…	GO:0003674//molecular_function;GO:0003824//catalytic activity;GO:0097363//protein O-GlcNAc transferase activity;GO:0008194//UDP-glycosyltransferase activity;GO:0016740//transferase activity;GO:0016757//glycosyltransferase activity;GO:0016758//hexosyltransferase activity;GO:0008375//acetylglucosaminyltransferase activity;	ko00515(Mannose type O-glycan biosynthesis)	POMGNT2
KIF26A	251.879	0.4848	-1.044	1.616e-36	2.707e-35	Down Regulation	NW_025927711.1	1389531	1491573	-	7363	KIF26A	GO:0005875;GO:0043226;GO:0048731;GO:0071840;GO:0030334;GO:0099513;GO:0048583;GO:0097367;GO:0000003;GO:0044424;GO:0010721;GO:0040011;GO:0030554;GO:2001223;GO:0048609;GO:0043229;GO:0044422;GO:0060284;GO:0031175;GO:0001764;GO:0018991;GO:0099081;GO:0006890;GO:0043292;GO:0016192;GO:0019886;GO:0051128;GO:0051234;GO:0000166;GO:0002376;GO:0050896;GO:0016887;GO:0051179;GO:0048468;GO:0099080;GO:0050793;GO:…	K10404	4GPJR	Z	sp|Q52KG5|KI26A_MOUSE Kinesin-like protein KIF26A OS=Mus musculus OX=10090 GN=Kif26a PE=1 SV=2	XP_035183902.1 kinesin-like protein KIF26A isoform X2 [Oxyura jamaicensis]	GO:0048731//system development;GO:0071840//cellular component organization or biogenesis;GO:0030334//regulation of cell migration;GO:0048583//regulation of response to stimulus;GO:0000003//reproduction;GO:0010721//negative regulation of cell development;GO:0040011//locomotion;GO:2001223//negative regulation of neuron migration;GO:0048609//multicellular organismal reproductive process;GO:0060284//…	GO:0005875//microtubule associated complex;GO:0043226//organelle;GO:0099513//polymeric cytoskeletal fiber;GO:0044424//obsolete intracellular part;GO:0043229//intracellular organelle;GO:0044422//obsolete organelle part;GO:0099081//supramolecular polymer;GO:0043292//contractile fiber;GO:0099080//supramolecular complex;GO:0043228//non-membrane-bounded organelle;GO:0043232//intracellular non-membrane…	GO:0097367//carbohydrate derivative binding;GO:0030554//adenyl nucleotide binding;GO:0000166//nucleotide binding;GO:0016887//ATP hydrolysis activity;GO:0016787//hydrolase activity;GO:0043167//ion binding;GO:1901265//nucleoside phosphate binding;GO:0005524//ATP binding;GO:0032555//purine ribonucleotide binding;GO:0005488//binding;GO:0005515//protein binding;GO:0035639//purine ribonucleoside tripho…	-	Kif26a
POMT2	100.603	0.3488	-1.519	3.374e-36	5.602e-35	Down Regulation	NW_025927676.1	5451546	5480351	+	7035	POMT2	GO:0006629;GO:1901137;GO:1901564;GO:0080090;GO:0035268;GO:0030258;GO:0031328;GO:0097502;GO:1901576;GO:0044432;GO:0031224;GO:0043413;GO:0009057;GO:0016740;GO:0032989;GO:0031984;GO:2000112;GO:0044255;GO:0010557;GO:0016757;GO:0055001;GO:0005783;GO:0012505;GO:0006807;GO:0005789;GO:0065007;GO:0043169;GO:0044464;GO:0071310;GO:0060049;GO:0071704;GO:0005488;GO:0007010;GO:1904100;GO:0030029;GO:0050794;GO:…	K00728	4GR3D	O	sp|Q9UKY4|POMT2_HUMAN Protein O-mannosyl-transferase 2 OS=Homo sapiens OX=9606 GN=POMT2 PE=1 SV=2	XP_040415666.1 protein O-mannosyl-transferase 2 isoform X1 [Cygnus olor]	GO:0006629//lipid metabolic process;GO:1901137//carbohydrate derivative biosynthetic process;GO:1901564//organonitrogen compound metabolic process;GO:0080090//regulation of primary metabolic process;GO:0035268//protein mannosylation;GO:0030258//lipid modification;GO:0031328//positive regulation of cellular biosynthetic process;GO:0097502//mannosylation;GO:1901576//organic substance biosynthetic p…	GO:0044432//obsolete endoplasmic reticulum part;GO:0031224//intrinsic component of membrane;GO:0031984//organelle subcompartment;GO:0005783//endoplasmic reticulum;GO:0012505//endomembrane system;GO:0005789//endoplasmic reticulum membrane;GO:0044464//obsolete cell part;GO:0098827//endoplasmic reticulum subcompartment;GO:0044425//obsolete membrane part;GO:0042175//nuclear outer membrane-endoplasmic…	GO:0016740//transferase activity;GO:0016757//glycosyltransferase activity;GO:0043169//cation binding;GO:0005488//binding;GO:0005515//protein binding;GO:0003824//catalytic activity;GO:0003674//molecular_function;GO:0004169//dolichyl-phosphate-mannose-protein mannosyltransferase activity;GO:0016758//hexosyltransferase activity;GO:0000030//mannosyltransferase activity;GO:0046872//metal ion binding;G…	ko00515(Mannose type O-glycan biosynthesis);ko00514(Other types of O-glycan biosynthesis)	POMT2
PLAAT1	131.68	0.4062	-1.3	1.087e-35	1.78e-34	Down Regulation	NW_025927753.1	765838	769257	-	2131	PLAAT1	GO:0003723;GO:0008152;GO:0005623;GO:0044422;GO:0044260;GO:0043229;GO:1903008;GO:0044877;GO:0044424;GO:0005737;GO:0031974;GO:0016020;GO:0044281;GO:0005575;GO:0034645;GO:0043604;GO:0071840;GO:0022411;GO:0044446;GO:0043021;GO:0043226;GO:0016042;GO:0009058;GO:0001558;GO:0003676;GO:0016021;GO:0043170;GO:0040008;GO:0050789;GO:0006413;GO:0016787;GO:0034641;GO:0009056;GO:0043933;GO:0006518;GO:0046485;GO:…	-	4GHWD	S	sp|Q9HDD0|PLAT1_HUMAN Phospholipase A and acyltransferase 1 OS=Homo sapiens OX=9606 GN=PLAAT1 PE=1 SV=1	XP_035400981.1 phospholipase A and acyltransferase 1 isoform X1 [Cygnus atratus] __gt;XP_035400982.1 phospholipase A and acyltransferase 1 isoform X1 [Cygnus atratus]	GO:0008152//metabolic process;GO:0044260//cellular macromolecule metabolic process;GO:1903008//organelle disassembly;GO:0044281//small molecule metabolic process;GO:0034645//cellular macromolecule biosynthetic process;GO:0043604//amide biosynthetic process;GO:0071840//cellular component organization or biogenesis;GO:0022411//cellular component disassembly;GO:0016042//lipid catabolic process;GO:00…	GO:0005623//obsolete cell;GO:0044422//obsolete organelle part;GO:0043229//intracellular organelle;GO:0044424//obsolete intracellular part;GO:0005737//cytoplasm;GO:0031974//membrane-enclosed lumen;GO:0016020//membrane;GO:0005575//cellular_component;GO:0044446//obsolete intracellular organelle part;GO:0043226//organelle;GO:0016021//integral component of membrane;GO:0005634//nucleus;GO:0012505//endo…	GO:0003723//RNA binding;GO:0044877//protein-containing complex binding;GO:0043021//ribonucleoprotein complex binding;GO:0003676//nucleic acid binding;GO:0016787//hydrolase activity;GO:0008135//translation factor activity, RNA binding;GO:0043024//ribosomal small subunit binding;GO:0016740//transferase activity;GO:0043022//ribosome binding;GO:0005488//binding;GO:0003674//molecular_function;GO:00971…	-	PLAAT1
DHX34	166.838	0.4471	-1.161	1.675e-35	2.727e-34	Down Regulation	NW_025928109.1	79395	94129	+	4665	DHX34	GO:0080090;GO:0036094;GO:0032553;GO:0004004;GO:1903311;GO:0009057;GO:0006807;GO:0070035;GO:0008026;GO:0032555;GO:0044464;GO:0005524;GO:0010605;GO:0065007;GO:0006396;GO:0050794;GO:0071704;GO:0005488;GO:1901575;GO:1901361;GO:0051172;GO:0032559;GO:0017076;GO:0035639;GO:1902373;GO:0044237;GO:0003824;GO:0090304;GO:0031329;GO:0051252;GO:0010468;GO:0009895;GO:0034655;GO:0048523;GO:0003674;GO:1901360;GO:…	K20101	4GW3R	A	sp|Q14147|DHX34_HUMAN Probable ATP-dependent RNA helicase DHX34 OS=Homo sapiens OX=9606 GN=DHX34 PE=1 SV=2	XP_035427894.1 probable ATP-dependent RNA helicase DHX34 [Cygnus atratus]	GO:0080090//regulation of primary metabolic process;GO:1903311//regulation of mRNA metabolic process;GO:0009057//macromolecule catabolic process;GO:0006807//nitrogen compound metabolic process;GO:0010605//negative regulation of macromolecule metabolic process;GO:0065007//biological regulation;GO:0006396//RNA processing;GO:0050794//regulation of cellular process;GO:0071704//organic substance metab…	GO:0044464//obsolete cell part;GO:0005622//intracellular anatomical structure;GO:0044424//obsolete intracellular part;GO:0005623//obsolete cell;GO:0005575//cellular_component;GO:0005737//cytoplasm;	GO:0036094//small molecule binding;GO:0032553//ribonucleotide binding;GO:0004004//RNA helicase activity;GO:0070035//obsolete purine NTP-dependent helicase activity;GO:0008026//helicase activity;GO:0032555//purine ribonucleotide binding;GO:0005524//ATP binding;GO:0005488//binding;GO:0032559//adenyl ribonucleotide binding;GO:0017076//purine nucleotide binding;GO:0035639//purine ribonucleoside triph…	-	DHX34
BCO2	76.3272	0.2732	-1.872	2.037e-33	3.118e-32	Down Regulation	NW_025927688.1	5667049	5688615	+	2549	BCO2	GO:0033993;GO:0055114;GO:0006081;GO:0007602;GO:0008152;GO:0043473;GO:0005623;GO:0042572;GO:0016102;GO:0044422;GO:0016121;GO:0065008;GO:0044260;GO:0006066;GO:0043229;GO:0009628;GO:0007604;GO:0048069;GO:0044424;GO:0042574;GO:0005737;GO:0031974;GO:0042440;GO:1901810;GO:0044281;GO:0005575;GO:0009584;GO:0044248;GO:0046154;GO:0008299;GO:0044446;GO:0016702;GO:0043226;GO:0048066;GO:0016042;GO:0042445;GO:…	K10252	4GNQG	Q	sp|Q99NF1|BCDO2_MOUSE Beta,beta-carotene 9__apos;,10__apos;-oxygenase OS=Mus musculus OX=10090 GN=Bco2 PE=1 SV=1	XP_013042619.1 PREDICTED: beta,beta-carotene 9__apos;,10__apos;-oxygenase [Anser cygnoides domesticus]	GO:0033993//response to lipid;GO:0055114//obsolete oxidation-reduction process;GO:0006081//cellular aldehyde metabolic process;GO:0007602//phototransduction;GO:0008152//metabolic process;GO:0043473//pigmentation;GO:0042572//retinol metabolic process;GO:0016102//diterpenoid biosynthetic process;GO:0016121//carotene catabolic process;GO:0065008//regulation of biological quality;GO:0044260//cellular…	GO:0005623//obsolete cell;GO:0044422//obsolete organelle part;GO:0043229//intracellular organelle;GO:0044424//obsolete intracellular part;GO:0005737//cytoplasm;GO:0031974//membrane-enclosed lumen;GO:0005575//cellular_component;GO:0044446//obsolete intracellular organelle part;GO:0043226//organelle;GO:0005759//mitochondrial matrix;GO:0043233//organelle lumen;GO:0044464//obsolete cell part;GO:00444…	GO:0016702//oxidoreductase activity, acting on single donors with incorporation of molecular oxygen, incorporation of two atoms of oxygen;GO:0003834//beta-carotene 15,15'-dioxygenase activity;GO:0016859//cis-trans isomerase activity;GO:0043167//ion binding;GO:0046872//metal ion binding;GO:0102076//beta,beta-carotene-9',10'-cleaving oxygenase activity;GO:0016853//isomerase activity;GO:0010436//car…	-	Bco2
TBC1D16	168.984	0.4823	-1.052	3.748e-32	5.51e-31	Down Regulation	NW_025927890.1	795674	826786	-	4933	TBC1D16	GO:0060255;GO:0031267;GO:0043229;GO:0060627;GO:0031982;GO:0051336;GO:0044424;GO:0008104;GO:0044093;GO:0012505;GO:0098772;GO:0006886;GO:0070727;GO:0005623;GO:0008047;GO:0031338;GO:0006810;GO:0034613;GO:0050794;GO:0043226;GO:0005488;GO:0097708;GO:0065007;GO:0043085;GO:0044464;GO:0030234;GO:0051649;GO:0017016;GO:0033043;GO:0005737;GO:0071702;GO:0005768;GO:0005575;GO:0043547;GO:0005515;GO:0051049;GO:…	-	4GP7R	T	sp|Q8TBP0|TBC16_HUMAN TBC1 domain family member 16 OS=Homo sapiens OX=9606 GN=TBC1D16 PE=2 SV=1	XP_013053403.1 PREDICTED: TBC1 domain family member 16 isoform X2 [Anser cygnoides domesticus]	GO:0060255//regulation of macromolecule metabolic process;GO:0060627//regulation of vesicle-mediated transport;GO:0051336//regulation of hydrolase activity;GO:0008104//protein localization;GO:0044093//positive regulation of molecular function;GO:0006886//intracellular protein transport;GO:0070727//cellular macromolecule localization;GO:0031338//regulation of vesicle fusion;GO:0006810//transport;G…	GO:0043229//intracellular organelle;GO:0031982//vesicle;GO:0044424//obsolete intracellular part;GO:0012505//endomembrane system;GO:0005623//obsolete cell;GO:0043226//organelle;GO:0097708//intracellular vesicle;GO:0044464//obsolete cell part;GO:0005737//cytoplasm;GO:0005768//endosome;GO:0005575//cellular_component;GO:0044444//obsolete cytoplasmic part;GO:0005622//intracellular anatomical structure…	GO:0031267//small GTPase binding;GO:0098772//molecular function regulator;GO:0008047//enzyme activator activity;GO:0005488//binding;GO:0030234//enzyme regulator activity;GO:0017016//small GTPase binding;GO:0005515//protein binding;GO:0060589//nucleoside-triphosphatase regulator activity;GO:0003674//molecular_function;GO:0005096//GTPase activator activity;GO:0030695//GTPase regulator activity;GO:0…	-	TBC1D16
SUDS3	98.5136	0.3875	-1.368	3.518e-31	5.002e-30	Down Regulation	NW_025927689.1	1812456	1836221	+	2680	SUDS3	GO:0019219;GO:2000113;GO:0033558;GO:0048518;GO:0043412;GO:0045892;GO:0019899;GO:0005829;GO:0005634;GO:0016070;GO:0046483;GO:0009059;GO:0006355;GO:0010467;GO:0019538;GO:0036211;GO:0000118;GO:0044238;GO:0019222;GO:0044249;GO:1902494;GO:0043228;GO:0016787;GO:0034641;GO:0016604;GO:0010556;GO:0006325;GO:0050789;GO:0043170;GO:0098732;GO:0006139;GO:0051276;GO:0043232;GO:0019213;GO:0048519;GO:0043226;GO:…	K19201	4GRQX	DK	sp|Q8BR65|SDS3_MOUSE Sin3 histone deacetylase corepressor complex component SDS3 OS=Mus musculus OX=10090 GN=Suds3 PE=1 SV=1	XP_027325762.1 sin3 histone deacetylase corepressor complex component SDS3 [Anas platyrhynchos] __gt;XP_032054897.1 sin3 histone deacetylase corepressor complex component SDS3 [Aythya fuligula] __gt;XP_035196576.1 sin3 histone deacetylase corepressor complex component SDS3 [Oxyura jamaicensis] __gt;XP_035412690.1 sin3 histone deacetylase corepressor complex component SDS3 isoform X1 [Cygnus atrat…	GO:0019219//regulation of nucleobase-containing compound metabolic process;GO:2000113//negative regulation of cellular macromolecule biosynthetic process;GO:0048518//positive regulation of biological process;GO:0043412//macromolecule modification;GO:0045892//negative regulation of transcription, DNA-templated;GO:0016070//RNA metabolic process;GO:0046483//heterocycle metabolic process;GO:0009059//…	GO:0005829//cytosol;GO:0005634//nucleus;GO:0000118//histone deacetylase complex;GO:1902494//catalytic complex;GO:0043228//non-membrane-bounded organelle;GO:0016604//nuclear body;GO:0043232//intracellular non-membrane-bounded organelle;GO:0043226//organelle;GO:0005694//chromosome;GO:0044446//obsolete intracellular organelle part;GO:0044427//obsolete chromosomal part;GO:0044454//obsolete nuclear ch…	GO:0033558//protein deacetylase activity;GO:0019899//enzyme binding;GO:0016787//hydrolase activity;GO:0019213//deacetylase activity;GO:0042803//protein homodimerization activity;GO:0042802//identical protein binding;GO:0046983//protein dimerization activity;GO:0003824//catalytic activity;GO:0016811//hydrolase activity, acting on carbon-nitrogen (but not peptide) bonds, in linear amides;GO:0003674…	-	Suds3
LRRN1	172.418	0.4528	-1.143	2.915e-30	3.988e-29	Down Regulation	NW_025927664.1	2106985	2112756	-	5772	LRRN1	GO:0031224;GO:0005576;GO:0044425;GO:0050807;GO:0050803;GO:0050793;GO:0051963;GO:0016021;GO:0044089;GO:0050789;GO:0065008;GO:0008150;GO:0044087;GO:0051094;GO:0048518;GO:0050794;GO:0005615;GO:0051960;GO:2000026;GO:0051962;GO:0051128;GO:0065007;GO:0016020;GO:0051130;GO:0051965;GO:0051240;GO:0005575;GO:0048522;GO:0044421;GO:0051239	-	4GKHV	T	sp|A0N0X6|LRRN1_BOVIN Leucine-rich repeat neuronal protein 1 OS=Bos taurus OX=9913 GN=LRRN1 PE=3 SV=1	XP_013037710.1 PREDICTED: leucine-rich repeat neuronal protein 1 [Anser cygnoides domesticus]	GO:0050807//regulation of synapse organization;GO:0050803//regulation of synapse structure or activity;GO:0050793//regulation of developmental process;GO:0051963//regulation of synapse assembly;GO:0044089//positive regulation of cellular component biogenesis;GO:0050789//regulation of biological process;GO:0065008//regulation of biological quality;GO:0008150//biological_process;GO:0044087//regulat…	GO:0031224//intrinsic component of membrane;GO:0005576//extracellular region;GO:0044425//obsolete membrane part;GO:0016021//integral component of membrane;GO:0005615//extracellular space;GO:0016020//membrane;GO:0005575//cellular_component;GO:0044421//obsolete extracellular region part;	-	-	LRRN1
NME3	132.953	0.4058	-1.301	6.259e-30	8.46e-29	Down Regulation	NW_025927663.1	4271337	4274373	-	2382	NME3	GO:0006221;GO:0050794;GO:0043233;GO:0071704;GO:0005488;GO:0009260;GO:0032555;GO:0009209;GO:0065007;GO:0046939;GO:0042451;GO:0044464;GO:0043169;GO:0005524;GO:0009205;GO:0017076;GO:0035639;GO:0071702;GO:0032559;GO:0034404;GO:0006164;GO:0009165;GO:0009141;GO:1901659;GO:0055086;GO:1901576;GO:0006228;GO:0005740;GO:0046132;GO:0004550;GO:0009206;GO:1901564;GO:0032553;GO:0042278;GO:1901137;GO:0036094;GO:…	K00940	4GR44	F	sp|Q13232|NDK3_HUMAN Nucleoside diphosphate kinase 3 OS=Homo sapiens OX=9606 GN=NME3 PE=1 SV=2	XP_035405038.1 nucleoside diphosphate kinase 3 [Cygnus atratus]	GO:0006221//pyrimidine nucleotide biosynthetic process;GO:0050794//regulation of cellular process;GO:0071704//organic substance metabolic process;GO:0009260//ribonucleotide biosynthetic process;GO:0009209//pyrimidine ribonucleoside triphosphate biosynthetic process;GO:0065007//biological regulation;GO:0046939//nucleotide phosphorylation;GO:0042451//purine nucleoside biosynthetic process;GO:000920…	GO:0043233//organelle lumen;GO:0044464//obsolete cell part;GO:0005740//mitochondrial envelope;GO:0031970//organelle envelope lumen;GO:0005622//intracellular anatomical structure;GO:0031967//organelle envelope;GO:0070013//intracellular organelle lumen;GO:0043227//membrane-bounded organelle;GO:0043231//intracellular membrane-bounded organelle;GO:0031975//envelope;GO:0005739//mitochondrion;GO:004444…	GO:0005488//binding;GO:0032555//purine ribonucleotide binding;GO:0043169//cation binding;GO:0005524//ATP binding;GO:0017076//purine nucleotide binding;GO:0035639//purine ribonucleoside triphosphate binding;GO:0032559//adenyl ribonucleotide binding;GO:0004550//nucleoside diphosphate kinase activity;GO:0032553//ribonucleotide binding;GO:0036094//small molecule binding;GO:0016740//transferase activi…	ko00983(Drug metabolism - other enzymes);ko00240(Pyrimidine metabolism);ko00230(Purine metabolism)	NME3
PLEKHS1	44.2906	0.1942	-2.365	5.237e-29	6.92e-28	Down Regulation	NW_025927678.1	7397583	7418598	+	4095	PLEKHS1	-	-	4GJCR	T	sp|Q8BW88|PKHS1_MOUSE Pleckstrin homology domain-containing family S member 1 OS=Mus musculus OX=10090 GN=Plekhs1 PE=2 SV=2	XP_013030027.1 PREDICTED: pleckstrin homology domain-containing family S member 1 isoform X1 [Anser cygnoides domesticus] __gt;XP_013030028.1 PREDICTED: pleckstrin homology domain-containing family S member 1 isoform X1 [Anser cygnoides domesticus]	-	-	-	-	Plekhs1
DUSP12	114.844	0.4315	-1.213	1.368e-28	1.777e-27	Down Regulation	NW_025927836.1	701151	705173	+	1528	DUSP12	GO:0050789;GO:0043170;GO:0045859;GO:0010675;GO:0080134;GO:0065009;GO:0070303;GO:0016311;GO:0043167;GO:0046872;GO:0016787;GO:0046329;GO:0019538;GO:0050790;GO:0035335;GO:0036211;GO:1902532;GO:0045913;GO:0044238;GO:1903299;GO:0019222;GO:0032268;GO:0043412;GO:0048518;GO:0009966;GO:0010676;GO:0023051;GO:0051338;GO:0019899;GO:0006109;GO:0005634;GO:0005829;GO:0031324;GO:0001933;GO:0031399;GO:0051171;GO:…	K14819	4GQNB	V	sp|Q9UNI6|DUS12_HUMAN Dual specificity protein phosphatase 12 OS=Homo sapiens OX=9606 GN=DUSP12 PE=1 SV=1	XP_013051811.1 PREDICTED: dual specificity protein phosphatase 12, partial [Anser cygnoides domesticus]	GO:0050789//regulation of biological process;GO:0043170//macromolecule metabolic process;GO:0045859//regulation of protein kinase activity;GO:0010675//regulation of cellular carbohydrate metabolic process;GO:0080134//regulation of response to stress;GO:0065009//regulation of molecular function;GO:0070303//negative regulation of stress-activated protein kinase signaling cascade;GO:0016311//dephosp…	GO:0005634//nucleus;GO:0005829//cytosol;GO:0005623//obsolete cell;GO:0043229//intracellular organelle;GO:0044424//obsolete intracellular part;GO:0005737//cytoplasm;GO:0005575//cellular_component;GO:0043226//organelle;GO:0044444//obsolete cytoplasmic part;GO:0043227//membrane-bounded organelle;GO:0043231//intracellular membrane-bounded organelle;GO:0005622//intracellular anatomical structure;GO:00…	GO:0043167//ion binding;GO:0046872//metal ion binding;GO:0016787//hydrolase activity;GO:0019899//enzyme binding;GO:0046914//transition metal ion binding;GO:0008138//protein tyrosine/serine/threonine phosphatase activity;GO:0003676//nucleic acid binding;GO:0097159//organic cyclic compound binding;GO:0003674//molecular_function;GO:0003824//catalytic activity;GO:0019900//kinase binding;GO:0016788//h…	-	DUSP12
IGSF11	120.034	0.423	-1.241	2.652e-28	3.41e-27	Down Regulation	NW_025927671.1	6115937	6212719	+	3658	IGSF11	GO:0016020;GO:0050789;GO:0040008;GO:0016021;GO:0008150;GO:0005886;GO:0005575;GO:0005623;GO:0044425;GO:0031224;GO:0071944;GO:0044464;GO:0065007;GO:0007155;GO:0022610	K06791	4GI8A	T	sp|Q5DX21|IGS11_HUMAN Immunoglobulin superfamily member 11 OS=Homo sapiens OX=9606 GN=IGSF11 PE=1 SV=3	XP_040427209.1 immunoglobulin superfamily member 11 isoform X1 [Cygnus olor]	GO:0050789//regulation of biological process;GO:0040008//regulation of growth;GO:0008150//biological_process;GO:0065007//biological regulation;GO:0007155//cell adhesion;GO:0022610//biological adhesion;	GO:0016020//membrane;GO:0016021//integral component of membrane;GO:0005886//plasma membrane;GO:0005575//cellular_component;GO:0005623//obsolete cell;GO:0044425//obsolete membrane part;GO:0031224//intrinsic component of membrane;GO:0071944//cell periphery;GO:0044464//obsolete cell part;	-	ko04514(Cell adhesion molecules)	IGSF11
LOC106037591	152.893	0.4924	-1.022	8.424e-28	1.065e-26	Down Regulation	NW_025927671.1	5913911	5920734	-	1634	LOC106037591	GO:0005622;GO:0032504;GO:0009987;GO:0048856;GO:0007286;GO:0009790;GO:0007283;GO:0043227;GO:0032502;GO:0044267;GO:0002164;GO:0008194;GO:0050650;GO:0043231;GO:0060465;GO:0070085;GO:0005975;GO:0043436;GO:0031090;GO:0009101;GO:0044425;GO:0044237;GO:0006464;GO:0003824;GO:0044444;GO:0003674;GO:0048729;GO:0003006;GO:0008150;GO:0009100;GO:0005488;GO:0071704;GO:0040025;GO:0007610;GO:0044464;GO:0043169;GO:…	K00735	4GJGX	O	sp|Q9CW73|B3GA1_MOUSE Galactosylgalactosylxylosylprotein 3-beta-glucuronosyltransferase 1 OS=Mus musculus OX=10090 GN=B3gat1 PE=2 SV=3	XP_013039007.1 PREDICTED: galactosylgalactosylxylosylprotein 3-beta-glucuronosyltransferase 1-like [Anser cygnoides domesticus] __gt;XP_035170696.1 galactosylgalactosylxylosylprotein 3-beta-glucuronosyltransferase 1-like [Oxyura jamaicensis] __gt;XP_035170697.1 galactosylgalactosylxylosylprotein 3-beta-glucuronosyltransferase 1-like [Oxyura jamaicensis]	GO:0032504//multicellular organism reproduction;GO:0009987//cellular process;GO:0048856//anatomical structure development;GO:0007286//spermatid development;GO:0009790//embryo development;GO:0007283//spermatogenesis;GO:0032502//developmental process;GO:0044267//cellular protein metabolic process;GO:0002164//larval development;GO:0050650//chondroitin sulfate proteoglycan biosynthetic process;GO:006…	GO:0005622//intracellular anatomical structure;GO:0043227//membrane-bounded organelle;GO:0043231//intracellular membrane-bounded organelle;GO:0031090//organelle membrane;GO:0044425//obsolete membrane part;GO:0044444//obsolete cytoplasmic part;GO:0044464//obsolete cell part;GO:0098791//Golgi apparatus subcompartment;GO:0031224//intrinsic component of membrane;GO:0012505//endomembrane system;GO:009…	GO:0008194//UDP-glycosyltransferase activity;GO:0003824//catalytic activity;GO:0003674//molecular_function;GO:0005488//binding;GO:0043169//cation binding;GO:0016757//glycosyltransferase activity;GO:0015020//glucuronosyltransferase activity;GO:0016740//transferase activity;GO:0046872//metal ion binding;GO:0043167//ion binding;GO:0016758//hexosyltransferase activity;GO:0015018//galactosylgalactosyl…	ko00515(Mannose type O-glycan biosynthesis)	B3gat1
LOC106044932	151.006	0.4855	-1.042	9.63e-28	1.216e-26	Down Regulation	NW_025927760.1	2307143	2312005	-	1654	LOC106044932	-	K20287	4GM1S	S	sp|Q5BLZ2|PLIN3_PIG Perilipin-3 OS=Sus scrofa OX=9823 GN=PLIN3 PE=2 SV=1	XP_040393466.1 perilipin-3-like [Cygnus olor]	-	-	-	-	PLIN3
ZC3H3	141.121	0.4779	-1.065	1.674e-27	2.091e-26	Down Regulation	NW_025927667.1	12360290	12502483	-	5486	ZC3H3	GO:0016973;GO:0043231;GO:0031323;GO:0003677;GO:0009889;GO:0090501;GO:0043227;GO:0070013;GO:0016788;GO:0006725;GO:0033036;GO:0010646;GO:0009987;GO:0140110;GO:0140098;GO:0005622;GO:1901363;GO:0031326;GO:0032991;GO:0008150;GO:0031503;GO:0032879;GO:0097159;GO:1901360;GO:0048584;GO:0003674;GO:0051641;GO:0005654;GO:0003824;GO:0051168;GO:0015931;GO:0006913;GO:0044237;GO:0004521;GO:0033157;GO:0010468;GO:…	-	4GPI6	S	sp|Q8CHP0|ZC3H3_MOUSE Zinc finger CCCH domain-containing protein 3 OS=Mus musculus OX=10090 GN=Zc3h3 PE=1 SV=1	XP_035422295.1 zinc finger CCCH domain-containing protein 3 [Cygnus atratus]	GO:0016973//poly(A)+ mRNA export from nucleus;GO:0031323//regulation of cellular metabolic process;GO:0009889//regulation of biosynthetic process;GO:0090501//RNA phosphodiester bond hydrolysis;GO:0006725//cellular aromatic compound metabolic process;GO:0033036//macromolecule localization;GO:0010646//regulation of cell communication;GO:0009987//cellular process;GO:0031326//regulation of cellular b…	GO:0043231//intracellular membrane-bounded organelle;GO:0043227//membrane-bounded organelle;GO:0070013//intracellular organelle lumen;GO:0005622//intracellular anatomical structure;GO:0032991//protein-containing complex;GO:0005654//nucleoplasm;GO:0005849//mRNA cleavage factor complex;GO:0044464//obsolete cell part;GO:0043233//organelle lumen;GO:0044428//obsolete nuclear part;GO:0044451//obsolete …	GO:0003677//DNA binding;GO:0016788//hydrolase activity, acting on ester bonds;GO:0140110//transcription regulator activity;GO:0140098//catalytic activity, acting on RNA;GO:1901363//heterocyclic compound binding;GO:0097159//organic cyclic compound binding;GO:0003674//molecular_function;GO:0003824//catalytic activity;GO:0004521//endoribonuclease activity;GO:0005515//protein binding;GO:0043169//cati…	-	Zc3h3
GUF1	274.561	0.3556	-1.492	9.733e-27	1.182e-25	Down Regulation	NW_025927728.1	3614013	3631475	+	3351	GUF1	GO:0097159;GO:0003674;GO:0044429;GO:0043167;GO:0008150;GO:0016817;GO:0043170;GO:1901265;GO:0043603;GO:0032561;GO:0044444;GO:0044237;GO:0006518;GO:0032549;GO:0003824;GO:0031090;GO:0016787;GO:0034641;GO:0005739;GO:0044238;GO:0044249;GO:1901566;GO:0043231;GO:0031975;GO:0043227;GO:0019538;GO:0010467;GO:0044267;GO:0001882;GO:0043168;GO:0009059;GO:0031967;GO:0016818;GO:0016462;GO:1901363;GO:0000166;GO:…	-	4GHW2	J	sp|Q8N442|GUF1_HUMAN Translation factor GUF1, mitochondrial OS=Homo sapiens OX=9606 GN=GUF1 PE=1 SV=1	XP_040411237.1 translation factor GUF1, mitochondrial isoform X2 [Cygnus olor]	GO:0008150//biological_process;GO:0043170//macromolecule metabolic process;GO:0043603//cellular amide metabolic process;GO:0044237//cellular metabolic process;GO:0006518//peptide metabolic process;GO:0034641//cellular nitrogen compound metabolic process;GO:0044238//primary metabolic process;GO:0044249//cellular biosynthetic process;GO:1901566//organonitrogen compound biosynthetic process;GO:00195…	GO:0044429//obsolete mitochondrial part;GO:0044444//obsolete cytoplasmic part;GO:0031090//organelle membrane;GO:0005739//mitochondrion;GO:0043231//intracellular membrane-bounded organelle;GO:0031975//envelope;GO:0043227//membrane-bounded organelle;GO:0031967//organelle envelope;GO:0005622//intracellular anatomical structure;GO:0005623//obsolete cell;GO:0044422//obsolete organelle part;GO:0044424/…	GO:0097159//organic cyclic compound binding;GO:0003674//molecular_function;GO:0043167//ion binding;GO:0016817//hydrolase activity, acting on acid anhydrides;GO:1901265//nucleoside phosphate binding;GO:0032561//guanyl ribonucleotide binding;GO:0032549//ribonucleoside binding;GO:0003824//catalytic activity;GO:0016787//hydrolase activity;GO:0001882//nucleoside binding;GO:0043168//anion binding;GO:00…	-	GUF1
DYNLT5	53.1941	0.2953	-1.76	2.423e-26	2.87e-25	Down Regulation	NW_025927683.1	1777104	1781695	-	1755	DYNLT5	GO:0044424;GO:0015630;GO:0044085;GO:0044430;GO:0043229;GO:1902494;GO:0043228;GO:0060271;GO:0044422;GO:0006996;GO:0043232;GO:0008150;GO:0032991;GO:0030031;GO:0003674;GO:0045505;GO:0005623;GO:0016043;GO:0007017;GO:0044464;GO:0005856;GO:0005875;GO:0006928;GO:0022607;GO:0005622;GO:0120031;GO:0043226;GO:0009987;GO:0005488;GO:0007018;GO:0070925;GO:0044782;GO:0120036;GO:0044446;GO:0071840;GO:0005515;GO:…	-	4GV34	N	sp|Q3B8D7|DYL5A_XENLA Dynein light chain Tctex-type 5-A OS=Xenopus laevis OX=8355 GN=Dynlt5-a PE=2 SV=1	XP_013048541.1 PREDICTED: tctex1 domain-containing protein 1, partial [Anser cygnoides domesticus]	GO:0044085//cellular component biogenesis;GO:0060271//cilium assembly;GO:0006996//organelle organization;GO:0008150//biological_process;GO:0030031//cell projection assembly;GO:0016043//cellular component organization;GO:0007017//microtubule-based process;GO:0006928//movement of cell or subcellular component;GO:0022607//cellular component assembly;GO:0120031//plasma membrane bounded cell projectio…	GO:0044424//obsolete intracellular part;GO:0015630//microtubule cytoskeleton;GO:0044430//obsolete cytoskeletal part;GO:0043229//intracellular organelle;GO:1902494//catalytic complex;GO:0043228//non-membrane-bounded organelle;GO:0044422//obsolete organelle part;GO:0043232//intracellular non-membrane-bounded organelle;GO:0032991//protein-containing complex;GO:0005623//obsolete cell;GO:0044464//obso…	GO:0003674//molecular_function;GO:0045505//dynein intermediate chain binding;GO:0005488//binding;GO:0005515//protein binding;	-	Dynlt5-a
LOC106043301	27.1173	0.03391	-4.882	3.069e-25	3.496e-24	Down Regulation	NW_025927692.1	2280606	2297174	+	3772	LOC106043301	-	-	4GPRR	O	sp|P42664|UVS2_XENLA Embryonic protein UVS.2 OS=Xenopus laevis OX=8355 PE=2 SV=2	XP_013048159.1 PREDICTED: astacin-like metalloendopeptidase isoform X3 [Anser cygnoides domesticus]	-	-	-	-	-
IGSF10	78.9608	0.3545	-1.496	6.702e-25	7.54e-24	Down Regulation	NW_025927675.1	8919055	8935917	+	10217	IGSF10	GO:0006950;GO:0048589;GO:0050793;GO:0048869;GO:0031099;GO:2000145;GO:0005576;GO:0022008;GO:0008150;GO:0060284;GO:0032879;GO:0030154;GO:0032501;GO:0050789;GO:0001503;GO:0045595;GO:2000026;GO:0048856;GO:0051960;GO:0040012;GO:0042246;GO:0065007;GO:0050896;GO:0040007;GO:0050794;GO:0048731;GO:0009987;GO:0030334;GO:2001222;GO:0005575;GO:0007275;GO:0051270;GO:0009611;GO:0051239;GO:0009888;GO:0007399;GO:…	-	4GT8C	T	sp|Q6WRI0|IGS10_HUMAN Immunoglobulin superfamily member 10 OS=Homo sapiens OX=9606 GN=IGSF10 PE=1 SV=1	XP_013054712.1 PREDICTED: immunoglobulin superfamily member 10 [Anser cygnoides domesticus]	GO:0006950//response to stress;GO:0048589//developmental growth;GO:0050793//regulation of developmental process;GO:0048869//cellular developmental process;GO:0031099//regeneration;GO:2000145//regulation of cell motility;GO:0022008//neurogenesis;GO:0008150//biological_process;GO:0060284//regulation of cell development;GO:0032879//regulation of localization;GO:0030154//cell differentiation;GO:00325…	GO:0005576//extracellular region;GO:0005575//cellular_component;	-	-	IGSF10
ZDHHC4	77.5141	0.3559	-1.49	8.433e-25	9.473e-24	Down Regulation	NW_025927663.1	15742287	15749047	-	1451	ZDHHC4	GO:0016746;GO:0043231;GO:0005575;GO:0005737;GO:0016020;GO:0043227;GO:0044464;GO:0005789;GO:0016747;GO:0016409;GO:0005622;GO:0016417;GO:0043226;GO:0044446;GO:0016740;GO:0044422;GO:0019707;GO:0042175;GO:0003674;GO:0031984;GO:0005794;GO:0005623;GO:0005783;GO:0044444;GO:0012505;GO:0016021;GO:0044424;GO:0003824;GO:0098827;GO:0019706;GO:0043229;GO:0044425;GO:0031224;GO:0044432;GO:0140096	K20003	4GMXK	S	sp|Q58DT3|ZDHC4_BOVIN Palmitoyltransferase ZDHHC4 OS=Bos taurus OX=9913 GN=ZDHHC4 PE=2 SV=1	XP_013052281.1 PREDICTED: probable palmitoyltransferase ZDHHC4 [Anser cygnoides domesticus]	-	GO:0043231//intracellular membrane-bounded organelle;GO:0005575//cellular_component;GO:0005737//cytoplasm;GO:0016020//membrane;GO:0043227//membrane-bounded organelle;GO:0044464//obsolete cell part;GO:0005789//endoplasmic reticulum membrane;GO:0005622//intracellular anatomical structure;GO:0043226//organelle;GO:0044446//obsolete intracellular organelle part;GO:0044422//obsolete organelle part;GO:0…	GO:0016746//acyltransferase activity;GO:0016747//acyltransferase activity, transferring groups other than amino-acyl groups;GO:0016409//palmitoyltransferase activity;GO:0016417//S-acyltransferase activity;GO:0016740//transferase activity;GO:0019707//protein-cysteine S-acyltransferase activity;GO:0003674//molecular_function;GO:0003824//catalytic activity;GO:0019706//protein-cysteine S-palmitoyltra…	-	ZDHHC4
TRIM65	37.9474	0.2284	-2.13	1.355e-24	1.51e-23	Down Regulation	NW_025927690.1	6599564	6605339	-	3878	TRIM65	GO:0009893;GO:0048518;GO:0050794;GO:0044446;GO:0043233;GO:0043226;GO:0005488;GO:0005622;GO:0005634;GO:0031981;GO:0005829;GO:0008270;GO:0065007;GO:0044464;GO:0043169;GO:0010508;GO:0070013;GO:0043227;GO:0005737;GO:0031974;GO:0031331;GO:0031323;GO:0048522;GO:0009896;GO:0005575;GO:0019222;GO:0046914;GO:0043231;GO:0046872;GO:0031329;GO:0043229;GO:0010506;GO:0044424;GO:0009894;GO:0005654;GO:0050789;GO:…	K12031	4GJR3	O	sp|Q6PJ69|TRI65_HUMAN Tripartite motif-containing protein 65 OS=Homo sapiens OX=9606 GN=TRIM65 PE=1 SV=3	XP_013034656.1 PREDICTED: tripartite motif-containing protein 65 [Anser cygnoides domesticus]	GO:0009893//positive regulation of metabolic process;GO:0048518//positive regulation of biological process;GO:0050794//regulation of cellular process;GO:0065007//biological regulation;GO:0010508//positive regulation of autophagy;GO:0031331//positive regulation of cellular catabolic process;GO:0031323//regulation of cellular metabolic process;GO:0048522//positive regulation of cellular process;GO:…	GO:0044446//obsolete intracellular organelle part;GO:0043233//organelle lumen;GO:0043226//organelle;GO:0005622//intracellular anatomical structure;GO:0005634//nucleus;GO:0031981//nuclear lumen;GO:0005829//cytosol;GO:0044464//obsolete cell part;GO:0070013//intracellular organelle lumen;GO:0043227//membrane-bounded organelle;GO:0005737//cytoplasm;GO:0031974//membrane-enclosed lumen;GO:0005575//cell…	GO:0005488//binding;GO:0008270//zinc ion binding;GO:0043169//cation binding;GO:0046914//transition metal ion binding;GO:0046872//metal ion binding;GO:0003674//molecular_function;GO:0043167//ion binding;	-	TRIM65
LOC106032958	65.4685	0.3396	-1.558	1.811e-24	2.004e-23	Down Regulation	NW_025927674.1	8111003	8118586	-	2763	LOC106032958	GO:0043632;GO:0006807;GO:0009057;GO:0016740;GO:0044265;GO:0008152;GO:0005623;GO:0140096;GO:0032446;GO:0044260;GO:0019787;GO:0044424;GO:1901564;GO:0005737;GO:0016567;GO:0010498;GO:0006508;GO:0070647;GO:0044248;GO:1901575;GO:0005515;GO:0000149;GO:0005575;GO:0005488;GO:0071704;GO:0004842;GO:0044464;GO:0048471;GO:0044444;GO:0043170;GO:0008150;GO:0061630;GO:0003674;GO:1901565;GO:0003824;GO:0009056;GO:…	K12233	4GJ2Z	KO	sp|Q3U487|HECD3_MOUSE E3 ubiquitin-protein ligase HECTD3 OS=Mus musculus OX=10090 GN=Hectd3 PE=1 SV=2	XP_040422319.1 E3 ubiquitin-protein ligase HECTD3-like [Cygnus olor]	GO:0043632//modification-dependent macromolecule catabolic process;GO:0006807//nitrogen compound metabolic process;GO:0009057//macromolecule catabolic process;GO:0044265//cellular macromolecule catabolic process;GO:0008152//metabolic process;GO:0032446//protein modification by small protein conjugation;GO:0044260//cellular macromolecule metabolic process;GO:1901564//organonitrogen compound metabo…	GO:0005623//obsolete cell;GO:0044424//obsolete intracellular part;GO:0005737//cytoplasm;GO:0005575//cellular_component;GO:0044464//obsolete cell part;GO:0048471//perinuclear region of cytoplasm;GO:0044444//obsolete cytoplasmic part;GO:0005622//intracellular anatomical structure;	GO:0016740//transferase activity;GO:0140096//catalytic activity, acting on a protein;GO:0019787//ubiquitin-like protein transferase activity;GO:0005515//protein binding;GO:0000149//SNARE binding;GO:0005488//binding;GO:0004842//ubiquitin-protein transferase activity;GO:0061630//ubiquitin protein ligase activity;GO:0003674//molecular_function;GO:0003824//catalytic activity;GO:0061659//ubiquitin-lik…	-	Hectd3
LRRC4	103.202	0.4293	-1.22	1.411e-23	1.502e-22	Down Regulation	NW_025927950.1	746223	748273	-	2051	LRRC4	GO:0065009;GO:0050789;GO:0016021;GO:0045859;GO:0070887;GO:0030054;GO:0044463;GO:0097106;GO:0019222;GO:0051179;GO:0050808;GO:0050790;GO:1902532;GO:0051128;GO:0023051;GO:0051338;GO:0004857;GO:0032268;GO:0019210;GO:0009966;GO:0050896;GO:0004860;GO:0065008;GO:0009892;GO:0042325;GO:0036477;GO:0034613;GO:0006469;GO:0005623;GO:0061024;GO:1904892;GO:0031324;GO:0001933;GO:0048585;GO:0097060;GO:0031399;GO:…	K16351	4GMDB	T	sp|Q9HBW1|LRRC4_HUMAN Leucine-rich repeat-containing protein 4 OS=Homo sapiens OX=9606 GN=LRRC4 PE=1 SV=2	XP_040401132.1 leucine-rich repeat-containing protein 4 [Cygnus olor]	GO:0065009//regulation of molecular function;GO:0050789//regulation of biological process;GO:0045859//regulation of protein kinase activity;GO:0070887//cellular response to chemical stimulus;GO:0097106//postsynaptic density organization;GO:0019222//regulation of metabolic process;GO:0051179//localization;GO:0050808//synapse organization;GO:0050790//regulation of catalytic activity;GO:1902532//neg…	GO:0016021//integral component of membrane;GO:0030054//cell junction;GO:0044463//obsolete cell projection part;GO:0036477//somatodendritic compartment;GO:0005623//obsolete cell;GO:0097060//synaptic membrane;GO:0045202//synapse;GO:0098794//postsynapse;GO:0044424//obsolete intracellular part;GO:0071944//cell periphery;GO:0120025//plasma membrane bounded cell projection;GO:0060076//excitatory synaps…	GO:0004857//enzyme inhibitor activity;GO:0019210//kinase inhibitor activity;GO:0004860//protein kinase inhibitor activity;GO:0003674//molecular_function;GO:0019207//kinase regulator activity;GO:0098772//molecular function regulator;GO:0019887//protein kinase regulator activity;GO:0030234//enzyme regulator activity;	ko04514(Cell adhesion molecules);ko04360(Axon guidance)	LRRC4
NEU2	86.2664	0.4127	-1.277	6.311e-23	6.55e-22	Down Regulation	NW_025927687.1	204859	242113	+	8909	NEU2	GO:1901136;GO:0050789;GO:0050793;GO:0009056;GO:1902494;GO:1901565;GO:0034641;GO:0016787;GO:0045597;GO:0051692;GO:0006689;GO:0009313;GO:0044238;GO:1901700;GO:0006643;GO:0005829;GO:1901135;GO:0051094;GO:0050896;GO:0048518;GO:1903509;GO:0008152;GO:0005623;GO:0006672;GO:0051155;GO:0052795;GO:0044424;GO:0042493;GO:0051147;GO:0043229;GO:0044248;GO:0005575;GO:0048522;GO:0046677;GO:0005737;GO:0030149;GO:…	K12357	4GJNG	S	sp|Q9JMH3|NEUR2_MOUSE Sialidase-2 OS=Mus musculus OX=10090 GN=Neu2 PE=1 SV=1	XP_035400912.1 sialidase-2 isoform X3 [Cygnus atratus]	GO:1901136//carbohydrate derivative catabolic process;GO:0050789//regulation of biological process;GO:0050793//regulation of developmental process;GO:0009056//catabolic process;GO:1901565//organonitrogen compound catabolic process;GO:0034641//cellular nitrogen compound metabolic process;GO:0045597//positive regulation of cell differentiation;GO:0051692//cellular oligosaccharide catabolic process;…	GO:1902494//catalytic complex;GO:0005829//cytosol;GO:0005623//obsolete cell;GO:0044424//obsolete intracellular part;GO:0043229//intracellular organelle;GO:0005575//cellular_component;GO:0005737//cytoplasm;GO:0016020//membrane;GO:0043226//organelle;GO:0032991//protein-containing complex;GO:0044444//obsolete cytoplasmic part;GO:0043231//intracellular membrane-bounded organelle;GO:0043227//membrane-…	GO:0016787//hydrolase activity;GO:0052795//exo-alpha-(2->6)-sialidase activity;GO:0052796//exo-alpha-(2->8)-sialidase activity;GO:0003674//molecular_function;GO:0016798//hydrolase activity, acting on glycosyl bonds;GO:0004308//exo-alpha-sialidase activity;GO:0003824//catalytic activity;GO:0052794//exo-alpha-(2->3)-sialidase activity;GO:0016997//alpha-sialidase activity;GO:0004553//hydrolase activ…	ko00600(Sphingolipid metabolism);ko00511(Other glycan degradation)	Neu2
PERM1	55.2598	0.3331	-1.586	4.29e-22	4.311e-21	Down Regulation	NW_025927702.1	3338008	3353350	-	4753	PERM1	GO:0032774;GO:1903506;GO:0005575;GO:0034645;GO:0031974;GO:0005737;GO:0014823;GO:0044464;GO:0009058;GO:0014850;GO:0065007;GO:0031981;GO:0043226;GO:0071704;GO:0043233;GO:0050794;GO:0044446;GO:0044422;GO:1901362;GO:0044428;GO:0019438;GO:0044271;GO:0097659;GO:2000112;GO:0008152;GO:0005623;GO:0051171;GO:0006351;GO:0006807;GO:0044424;GO:0034654;GO:0080090;GO:2001141;GO:0043229;GO:0044260;GO:1901576;GO:…	-	4GKKI	S	sp|A5D7L8|PERM1_BOVIN PGC-1 and ERR-induced regulator in muscle protein 1 OS=Bos taurus OX=9913 GN=PERM1 PE=2 SV=1	XP_040389659.1 PGC-1 and ERR-induced regulator in muscle protein 1 isoform X1 [Cygnus olor]	GO:0032774//RNA biosynthetic process;GO:1903506//regulation of nucleic acid-templated transcription;GO:0034645//cellular macromolecule biosynthetic process;GO:0014823//response to activity;GO:0009058//biosynthetic process;GO:0014850//response to muscle activity;GO:0065007//biological regulation;GO:0071704//organic substance metabolic process;GO:0050794//regulation of cellular process;GO:1901362//…	GO:0005575//cellular_component;GO:0031974//membrane-enclosed lumen;GO:0005737//cytoplasm;GO:0044464//obsolete cell part;GO:0031981//nuclear lumen;GO:0043226//organelle;GO:0043233//organelle lumen;GO:0044446//obsolete intracellular organelle part;GO:0044422//obsolete organelle part;GO:0044428//obsolete nuclear part;GO:0005623//obsolete cell;GO:0044424//obsolete intracellular part;GO:0043229//intra…	-	-	PERM1
AQP11	30.1009	0.1975	-2.34	9.46e-22	9.328e-21	Down Regulation	NW_025928090.1	139384	155544	-	5999	AQP11	GO:0048731;GO:0022838;GO:0007032;GO:0043226;GO:0006885;GO:0022857;GO:0001655;GO:0009986;GO:0098771;GO:0016020;GO:0005737;GO:0045851;GO:0030003;GO:0005575;GO:0071840;GO:0061326;GO:0120025;GO:0071944;GO:0055067;GO:0051259;GO:0043229;GO:0044085;GO:0044424;GO:0030641;GO:0016050;GO:0072073;GO:0005623;GO:0036477;GO:0048513;GO:0065008;GO:0006810;GO:0022803;GO:0065003;GO:0006833;GO:0005372;GO:0055082;GO:…	K09870	4GRH7	U	sp|F6S3G9|AQP11_HORSE Aquaporin-11 OS=Equus caballus OX=9796 GN=AQP11 PE=2 SV=2	XP_013042842.1 PREDICTED: aquaporin-11 isoform X1 [Anser cygnoides domesticus]	GO:0048731//system development;GO:0007032//endosome organization;GO:0006885//regulation of pH;GO:0001655//urogenital system development;GO:0098771//inorganic ion homeostasis;GO:0045851//pH reduction;GO:0030003//cellular cation homeostasis;GO:0071840//cellular component organization or biogenesis;GO:0061326//renal tubule development;GO:0055067//monovalent inorganic cation homeostasis;GO:0051259//p…	GO:0043226//organelle;GO:0009986//cell surface;GO:0016020//membrane;GO:0005737//cytoplasm;GO:0005575//cellular_component;GO:0120025//plasma membrane bounded cell projection;GO:0071944//cell periphery;GO:0043229//intracellular organelle;GO:0044424//obsolete intracellular part;GO:0005623//obsolete cell;GO:0036477//somatodendritic compartment;GO:0005829//cytosol;GO:0044463//obsolete cell projection …	GO:0022838//channel activity;GO:0022857//transmembrane transporter activity;GO:0022803//passive transmembrane transporter activity;GO:0005372//water transmembrane transporter activity;GO:0005215//transporter activity;GO:0015267//channel activity;GO:0015250//water channel activity;GO:0015318//inorganic molecular entity transmembrane transporter activity;GO:0003674//molecular_function;	-	AQP11
LOC106034304	111.674	0.4898	-1.03	4.857e-21	4.619e-20	Down Regulation	NW_025927666.1	9534047	9541998	+	2041	LOC106034304	GO:0043229;GO:0006405;GO:0048285;GO:0044260;GO:0006261;GO:0007076;GO:0071208;GO:1990904;GO:0034654;GO:0044424;GO:0016071;GO:0050657;GO:0003723;GO:0006886;GO:0006351;GO:1901362;GO:0044422;GO:0034613;GO:0000280;GO:0006810;GO:0019438;GO:0005623;GO:0008152;GO:0006403;GO:0043226;GO:0051028;GO:0044446;GO:0030261;GO:0009058;GO:0008334;GO:0003729;GO:0003676;GO:0008219;GO:0031981;GO:0009792;GO:0005737;GO:…	K18710	4GJ6Q	A	sp|P97440|SLBP_MOUSE Histone RNA hairpin-binding protein OS=Mus musculus OX=10090 GN=Slbp PE=1 SV=1	XP_040411059.1 histone RNA hairpin-binding protein isoform X1 [Cygnus olor]	GO:0006405//RNA export from nucleus;GO:0048285//organelle fission;GO:0044260//cellular macromolecule metabolic process;GO:0006261//DNA-dependent DNA replication;GO:0007076//mitotic chromosome condensation;GO:0034654//nucleobase-containing compound biosynthetic process;GO:0016071//mRNA metabolic process;GO:0050657//nucleic acid transport;GO:0006886//intracellular protein transport;GO:0006351//tran…	GO:0043229//intracellular organelle;GO:1990904//ribonucleoprotein complex;GO:0044424//obsolete intracellular part;GO:0044422//obsolete organelle part;GO:0005623//obsolete cell;GO:0043226//organelle;GO:0044446//obsolete intracellular organelle part;GO:0031981//nuclear lumen;GO:0005737//cytoplasm;GO:0031974//membrane-enclosed lumen;GO:0005575//cellular_component;GO:0043228//non-membrane-bounded org…	GO:0071208//histone pre-mRNA DCP binding;GO:0003723//RNA binding;GO:0003729//mRNA binding;GO:0003676//nucleic acid binding;GO:0005488//binding;GO:0071207//histone pre-mRNA stem-loop binding;GO:0003730//mRNA 3'-UTR binding;GO:0005515//protein binding;GO:0035613//RNA stem-loop binding;GO:0003674//molecular_function;GO:0097159//organic cyclic compound binding;GO:1901363//heterocyclic compound bindin…	-	Slbp
NRIP2	52.0047	0.3374	-1.567	2.35e-20	2.162e-19	Down Regulation	NW_025928024.1	313526	353347	+	4642	NRIP2	GO:0016787;GO:0034641;GO:0010556;GO:0006139;GO:0043170;GO:0008233;GO:0050789;GO:0045892;GO:0050896;GO:0004190;GO:0019219;GO:2000113;GO:0009059;GO:0046483;GO:0016070;GO:0006355;GO:0005634;GO:0010467;GO:0019538;GO:0044249;GO:0019222;GO:0044238;GO:0044260;GO:0060255;GO:0043229;GO:0044424;GO:0034654;GO:0006351;GO:0051171;GO:0010629;GO:0031324;GO:0005623;GO:0008152;GO:0009892;GO:1901362;GO:0019438;GO:…	K13215	4GSAR	L	sp|Q9NQ35|NRIP3_HUMAN Nuclear receptor-interacting protein 3 OS=Homo sapiens OX=9606 GN=NRIP3 PE=1 SV=1	XP_013055428.1 PREDICTED: nuclear receptor-interacting protein 2 [Anser cygnoides domesticus]	GO:0034641//cellular nitrogen compound metabolic process;GO:0010556//regulation of macromolecule biosynthetic process;GO:0006139//nucleobase-containing compound metabolic process;GO:0043170//macromolecule metabolic process;GO:0050789//regulation of biological process;GO:0045892//negative regulation of transcription, DNA-templated;GO:0050896//response to stimulus;GO:0019219//regulation of nucleoba…	GO:0005634//nucleus;GO:0043229//intracellular organelle;GO:0044424//obsolete intracellular part;GO:0005623//obsolete cell;GO:0043226//organelle;GO:0005737//cytoplasm;GO:0005575//cellular_component;GO:0005622//intracellular anatomical structure;GO:0043227//membrane-bounded organelle;GO:0043231//intracellular membrane-bounded organelle;GO:0044464//obsolete cell part;	GO:0016787//hydrolase activity;GO:0008233//peptidase activity;GO:0004190//aspartic-type endopeptidase activity;GO:0003824//catalytic activity;GO:0070001//aspartic-type peptidase activity;GO:0003674//molecular_function;GO:0004175//endopeptidase activity;GO:0140096//catalytic activity, acting on a protein;GO:0070011//peptidase activity;	-	NRIP3
FAM131B	58.1629	0.3324	-1.589	3.111e-20	2.847e-19	Down Regulation	NW_025927922.1	192564	240933	-	10289	FAM131B	GO:0044444;GO:0031974;GO:0005737;GO:0043227;GO:0070013;GO:0005654;GO:0043231;GO:0044428;GO:0044422;GO:0005575;GO:0005623;GO:0005622;GO:0043229;GO:0043226;GO:0043233;GO:0044446;GO:0044464;GO:0044424;GO:0031981;GO:0005829;GO:0005634	-	4GHQ0	S	sp|Q3TY60|F131B_MOUSE Protein FAM131B OS=Mus musculus OX=10090 GN=Fam131b PE=1 SV=1	XP_040429959.1 protein FAM131B isoform X2 [Cygnus olor]	-	GO:0044444//obsolete cytoplasmic part;GO:0031974//membrane-enclosed lumen;GO:0005737//cytoplasm;GO:0043227//membrane-bounded organelle;GO:0070013//intracellular organelle lumen;GO:0005654//nucleoplasm;GO:0043231//intracellular membrane-bounded organelle;GO:0044428//obsolete nuclear part;GO:0044422//obsolete organelle part;GO:0005575//cellular_component;GO:0005623//obsolete cell;GO:0005622//intrac…	-	-	Fam131b
MPV17L2	86.1696	0.448	-1.158	3.219e-19	2.787e-18	Down Regulation	NW_025927760.1	3555911	3559719	+	1519	MPV17L2	GO:0005762;GO:0048522;GO:0005575;GO:0034622;GO:0019866;GO:0071840;GO:0031966;GO:0005737;GO:0031974;GO:0016020;GO:0034248;GO:0022618;GO:0044446;GO:0043226;GO:0061668;GO:0005623;GO:0044422;GO:0051171;GO:0044085;GO:0044424;GO:1990904;GO:0051247;GO:0060255;GO:0043229;GO:0019222;GO:0005759;GO:0015934;GO:0048518;GO:0065003;GO:0042254;GO:0032268;GO:0010604;GO:0043232;GO:0070129;GO:0016021;GO:0022613;GO:…	K13348	4GQ68	S	sp|Q6DIY8|M17L2_XENTR Mpv17-like protein 2 OS=Xenopus tropicalis OX=8364 GN=mpv17l2 PE=2 SV=1	XP_035423635.1 mpv17-like protein 2 [Cygnus atratus]	GO:0048522//positive regulation of cellular process;GO:0034622//cellular protein-containing complex assembly;GO:0071840//cellular component organization or biogenesis;GO:0034248//regulation of cellular amide metabolic process;GO:0022618//ribonucleoprotein complex assembly;GO:0061668//mitochondrial ribosome assembly;GO:0051171//regulation of nitrogen compound metabolic process;GO:0044085//cellular…	GO:0005762//mitochondrial large ribosomal subunit;GO:0005575//cellular_component;GO:0019866//organelle inner membrane;GO:0031966//mitochondrial membrane;GO:0005737//cytoplasm;GO:0031974//membrane-enclosed lumen;GO:0016020//membrane;GO:0044446//obsolete intracellular organelle part;GO:0043226//organelle;GO:0005623//obsolete cell;GO:0044422//obsolete organelle part;GO:0044424//obsolete intracellula…	GO:0003674//molecular_function;	ko04146(Peroxisome)	mpv17l2
PEX11G	40.3286	0.3035	-1.72	4.022e-19	3.466e-18	Down Regulation	NW_025927760.1	3469661	3472291	-	2220	PEX11G	GO:0031090;GO:0044425;GO:0044439;GO:0005778;GO:0016559;GO:0042579;GO:0032991;GO:0008150;GO:0006996;GO:0016021;GO:0044444;GO:0016043;GO:0031300;GO:0009987;GO:0090066;GO:0005622;GO:0043231;GO:0043227;GO:0044375;GO:0005777;GO:0044424;GO:0048285;GO:0044438;GO:0098805;GO:0005779;GO:0031224;GO:0031301;GO:0043229;GO:0007031;GO:0005623;GO:0098588;GO:0065008;GO:0044422;GO:0032535;GO:0065007;GO:0031231;GO:…	K13353	4GHMY	U	sp|Q96HA9|PX11C_HUMAN Peroxisomal membrane protein 11C OS=Homo sapiens OX=9606 GN=PEX11G PE=1 SV=1	XP_040393306.1 peroxisomal membrane protein 11C isoform X1 [Cygnus olor]	GO:0016559//peroxisome fission;GO:0008150//biological_process;GO:0006996//organelle organization;GO:0016043//cellular component organization;GO:0009987//cellular process;GO:0090066//regulation of anatomical structure size;GO:0044375//regulation of peroxisome size;GO:0048285//organelle fission;GO:0007031//peroxisome organization;GO:0065008//regulation of biological quality;GO:0032535//regulation o…	GO:0031090//organelle membrane;GO:0044425//obsolete membrane part;GO:0044439//obsolete peroxisomal part;GO:0005778//peroxisomal membrane;GO:0042579//microbody;GO:0032991//protein-containing complex;GO:0016021//integral component of membrane;GO:0044444//obsolete cytoplasmic part;GO:0031300//intrinsic component of organelle membrane;GO:0005622//intracellular anatomical structure;GO:0043231//intrace…	-	ko04146(Peroxisome)	PEX11G
AP3B2	73.4509	0.4385	-1.189	1.36e-18	1.144e-17	Down Regulation	NW_025927804.1	703929	714792	-	3852	AP3B2	GO:0008055;GO:1901564;GO:0060967;GO:0072384;GO:1901576;GO:0098588;GO:0070727;GO:0006807;GO:0047496;GO:0012506;GO:0044464;GO:0050794;GO:0098791;GO:0046158;GO:0051640;GO:0032940;GO:0048523;GO:0010468;GO:0030117;GO:0032879;GO:0099514;GO:0016043;GO:0051641;GO:0018130;GO:1905952;GO:0097479;GO:0120111;GO:0009790;GO:0010970;GO:0006725;GO:0097458;GO:0007018;GO:0099517;GO:0031323;GO:0031410;GO:0033060;GO:…	K12397	4GMA7	U	sp|Q9JME5|AP3B2_MOUSE AP-3 complex subunit beta-2 OS=Mus musculus OX=10090 GN=Ap3b2 PE=1 SV=2	XP_035422648.1 AP-3 complex subunit beta-2 isoform X2 [Cygnus atratus]	GO:0008055//ocellus pigment biosynthetic process;GO:1901564//organonitrogen compound metabolic process;GO:0060967//negative regulation of gene silencing by RNA;GO:0072384//organelle transport along microtubule;GO:1901576//organic substance biosynthetic process;GO:0070727//cellular macromolecule localization;GO:0006807//nitrogen compound metabolic process;GO:0047496//vesicle transport along microt…	GO:0098588//bounding membrane of organelle;GO:0012506//vesicle membrane;GO:0044464//obsolete cell part;GO:0098791//Golgi apparatus subcompartment;GO:0030117//membrane coat;GO:0120111//neuron projection cytoplasm;GO:0097458//obsolete neuron part;GO:0031410//cytoplasmic vesicle;GO:0043227//membrane-bounded organelle;GO:0005802//trans-Golgi network;GO:0044424//obsolete intracellular part;GO:0043229/…	GO:0008565//obsolete protein transporter activity;GO:0005215//transporter activity;GO:0003674//molecular_function;	ko04142(Lysosome)	Ap3b2
CLDN25	31.8739	0.2424	-2.045	2.552e-18	2.116e-17	Down Regulation	NW_025927688.1	7496735	7504060	-	3567	CLDN25	-	K06087	4GVXZ	S	sp|Q8N7P3|CLD22_HUMAN Claudin-22 OS=Homo sapiens OX=9606 GN=CLDN22 PE=1 SV=3	XP_013042650.1 PREDICTED: putative claudin-25 [Anser cygnoides domesticus] __gt;XP_013042651.1 PREDICTED: putative claudin-25 [Anser cygnoides domesticus]	-	-	-	ko04670(Leukocyte transendothelial migration);ko04530(Tight junction);ko04514(Cell adhesion molecules)	CLDN22
LOC106029562	92.4009	0.4917	-1.024	4.747e-18	3.862e-17	Down Regulation	NW_025928362.1	1796	22357	-	3906	LOC106029562	GO:0006725;GO:0009059;GO:0046483;GO:0006355;GO:0016070;GO:0005634;GO:0005622;GO:0140110;GO:0019219;GO:0009987;GO:0031326;GO:1901363;GO:0043231;GO:0044249;GO:0019222;GO:0044238;GO:0009889;GO:0003677;GO:0031323;GO:0010467;GO:0043227;GO:0010556;GO:0044237;GO:0010468;GO:0090304;GO:0034641;GO:0046872;GO:0051252;GO:0008150;GO:0043167;GO:0003674;GO:1901360;GO:0097159;GO:0050789;GO:0006139;GO:0043170;GO:…	-	3EK7B	K	-	KFU89318.1 hypothetical protein M959_02134, partial [Chaetura pelagica]	GO:0006725//cellular aromatic compound metabolic process;GO:0009059//macromolecule biosynthetic process;GO:0046483//heterocycle metabolic process;GO:0006355//regulation of transcription, DNA-templated;GO:0016070//RNA metabolic process;GO:0019219//regulation of nucleobase-containing compound metabolic process;GO:0009987//cellular process;GO:0031326//regulation of cellular biosynthetic process;GO:0…	GO:0005634//nucleus;GO:0005622//intracellular anatomical structure;GO:0043231//intracellular membrane-bounded organelle;GO:0043227//membrane-bounded organelle;GO:0044464//obsolete cell part;GO:0043226//organelle;GO:0005575//cellular_component;GO:0044424//obsolete intracellular part;GO:0043229//intracellular organelle;GO:0005623//obsolete cell;	GO:0140110//transcription regulator activity;GO:1901363//heterocyclic compound binding;GO:0003677//DNA binding;GO:0046872//metal ion binding;GO:0043167//ion binding;GO:0003674//molecular_function;GO:0097159//organic cyclic compound binding;GO:0043169//cation binding;GO:0003676//nucleic acid binding;GO:0005488//binding;GO:0003700//DNA-binding transcription factor activity;	-	-
SALL1	32.4078	0.2486	-2.008	6.763e-18	5.458e-17	Down Regulation	NW_025927740.1	3179319	3196443	+	6162	SALL1	GO:0097659;GO:0007438;GO:0044451;GO:0060541;GO:0045596;GO:0007424;GO:0022414;GO:0001708;GO:0003700;GO:0080090;GO:0072080;GO:1902680;GO:1903311;GO:0048732;GO:0001843;GO:0007427;GO:0009967;GO:0048737;GO:0010605;GO:0061217;GO:0071704;GO:0003205;GO:0072163;GO:0003006;GO:0006996;GO:0043583;GO:0031325;GO:0008150;GO:0007472;GO:0030182;GO:0090189;GO:0009886;GO:0048729;GO:0007498;GO:2000383;GO:0005654;GO:…	K19871	4GS2W	K	sp|Q9NSC2|SALL1_HUMAN Sal-like protein 1 OS=Homo sapiens OX=9606 GN=SALL1 PE=1 SV=2	XP_013051107.1 PREDICTED: sal-like protein 1 [Anser cygnoides domesticus] __gt;XP_013051108.1 PREDICTED: sal-like protein 1 [Anser cygnoides domesticus] __gt;XP_013051109.1 PREDICTED: sal-like protein 1 [Anser cygnoides domesticus]	GO:0097659//nucleic acid-templated transcription;GO:0007438//oenocyte development;GO:0060541//respiratory system development;GO:0045596//negative regulation of cell differentiation;GO:0007424//open tracheal system development;GO:0022414//reproductive process;GO:0001708//cell fate specification;GO:0080090//regulation of primary metabolic process;GO:0072080//nephron tubule development;GO:1902680//p…	GO:0044451//obsolete nucleoplasm part;GO:0005654//nucleoplasm;GO:0005622//intracellular anatomical structure;GO:0005575//cellular_component;GO:0031974//membrane-enclosed lumen;GO:0000785//chromatin;GO:1902494//catalytic complex;GO:0044428//obsolete nuclear part;GO:0044464//obsolete cell part;GO:0017053//transcription repressor complex;GO:0000792//heterochromatin;GO:0016581//NuRD complex;GO:007001…	GO:0003700//DNA-binding transcription factor activity;GO:0003682//chromatin binding;GO:0005515//protein binding;GO:0008134//transcription factor binding;GO:0001227//DNA-binding transcription repressor activity, RNA polymerase II-specific;GO:0003713//transcription coactivator activity;GO:1990837//sequence-specific double-stranded DNA binding;GO:0000978//RNA polymerase II cis-regulatory region sequ…	-	SALL1
SCN4B	42.5043	0.3299	-1.6	7.078e-18	5.7e-17	Down Regulation	NW_025927688.1	6314423	6322356	+	4613	SCN4B	GO:0086002;GO:0044291;GO:0098662;GO:1902305;GO:0006810;GO:2000649;GO:0065008;GO:0034703;GO:0005623;GO:0034706;GO:0071944;GO:0015672;GO:0015081;GO:0016020;GO:0044057;GO:0015077;GO:0034765;GO:0030048;GO:0005911;GO:0017080;GO:0005575;GO:0002027;GO:0086067;GO:0022838;GO:0098797;GO:0060306;GO:1904062;GO:0044325;GO:0022890;GO:0022857;GO:0032501;GO:0050789;GO:0030054;GO:0060047;GO:0016021;GO:0016247;GO:…	K04848	4GMR3	T	sp|Q08E08|SCN4B_BOVIN Sodium channel subunit beta-4 OS=Bos taurus OX=9913 GN=SCN4B PE=2 SV=1	XP_035411771.1 sodium channel subunit beta-4 isoform X1 [Cygnus atratus] __gt;XP_040390398.1 sodium channel subunit beta-4 isoform X1 [Cygnus olor]	GO:0086002//cardiac muscle cell action potential involved in contraction;GO:0098662//inorganic cation transmembrane transport;GO:1902305//regulation of sodium ion transmembrane transport;GO:0006810//transport;GO:2000649//regulation of sodium ion transmembrane transporter activity;GO:0065008//regulation of biological quality;GO:0015672//inorganic cation transmembrane transport;GO:0044057//regulati…	GO:0044291//cell-cell contact zone;GO:0034703//cation channel complex;GO:0005623//obsolete cell;GO:0034706//sodium channel complex;GO:0071944//cell periphery;GO:0016020//membrane;GO:0005911//cell-cell junction;GO:0005575//cellular_component;GO:0098797//plasma membrane protein complex;GO:0030054//cell junction;GO:0016021//integral component of membrane;GO:1990351//transporter complex;GO:0014704//i…	GO:0015081//sodium ion transmembrane transporter activity;GO:0015077//inorganic cation transmembrane transporter activity;GO:0017080//sodium channel regulator activity;GO:0022838//channel activity;GO:0044325//transmembrane transporter binding;GO:0022890//inorganic cation transmembrane transporter activity;GO:0022857//transmembrane transporter activity;GO:0016247//channel regulator activity;GO:002…	ko04261(Adrenergic signaling in cardiomyocytes)	SCN4B
LOC106047931	58.443	0.3839	-1.381	7.803e-18	6.263e-17	Down Regulation	NW_025927944.1	412051	415628	+	2057	LOC106047931	GO:0080090;GO:0009416;GO:0006950;GO:0010648;GO:0010941;GO:0031224;GO:0060255;GO:0071478;GO:0009968;GO:0051052;GO:0009628;GO:2001233;GO:2001021;GO:0045935;GO:0033993;GO:0051171;GO:0048585;GO:0001101;GO:0009314;GO:0043067;GO:0051054;GO:0080135;GO:0071482;GO:0065007;GO:2001242;GO:0050794;GO:0048519;GO:1902230;GO:0005575;GO:0048522;GO:0010033;GO:1902229;GO:2001022;GO:0032526;GO:0048583;GO:0016020;GO:…	-	4GQNJ	S	sp|Q28FG4|T161A_XENTR Transmembrane protein 161A OS=Xenopus tropicalis OX=8364 GN=tmem161 PE=2 SV=1	XP_040393162.1 transmembrane protein 161A [Cygnus olor]	GO:0080090//regulation of primary metabolic process;GO:0009416//response to light stimulus;GO:0006950//response to stress;GO:0010648//negative regulation of cell communication;GO:0010941//regulation of cell death;GO:0060255//regulation of macromolecule metabolic process;GO:0071478//cellular response to radiation;GO:0009968//negative regulation of signal transduction;GO:0051052//regulation of DNA …	GO:0031224//intrinsic component of membrane;GO:0005575//cellular_component;GO:0016020//membrane;GO:0044425//obsolete membrane part;GO:0016021//integral component of membrane;	-	-	tmem161
FGF19	36.0051	0.2872	-1.8	2.329e-17	1.82e-16	Down Regulation	NW_025927673.1	1577259	1584222	+	2879	FGF19	GO:0051050;GO:0001667;GO:1904251;GO:0051173;GO:0008654;GO:0006661;GO:0050810;GO:0050789;GO:0035004;GO:0071495;GO:0070887;GO:0051055;GO:0071774;GO:0006468;GO:0051020;GO:0032268;GO:0010604;GO:0007167;GO:0008610;GO:0043412;GO:0050896;GO:0009617;GO:0019899;GO:0042127;GO:0051179;GO:0036211;GO:0048468;GO:0007507;GO:0016303;GO:0044249;GO:0019222;GO:0046934;GO:0005576;GO:0051897;GO:0005102;GO:0008543;GO:…	K04358	4GQYU	T	sp|O95750|FGF19_HUMAN Fibroblast growth factor 19 OS=Homo sapiens OX=9606 GN=FGF19 PE=1 SV=1	XP_040415602.1 fibroblast growth factor 19 [Cygnus olor]	GO:0051050//positive regulation of transport;GO:0001667//ameboidal-type cell migration;GO:1904251//regulation of bile acid metabolic process;GO:0051173//positive regulation of nitrogen compound metabolic process;GO:0008654//phospholipid biosynthetic process;GO:0006661//phosphatidylinositol biosynthetic process;GO:0050810//regulation of steroid biosynthetic process;GO:0050789//regulation of biolog…	GO:0005576//extracellular region;GO:0044464//obsolete cell part;GO:0005623//obsolete cell;GO:0005575//cellular_component;GO:0005622//intracellular anatomical structure;	GO:0035004//phosphatidylinositol 3-kinase activity;GO:0051020//GTPase binding;GO:0019899//enzyme binding;GO:0016303//1-phosphatidylinositol-3-kinase activity;GO:0046934//phosphatidylinositol-4,5-bisphosphate 3-kinase activity;GO:0005102//signaling receptor binding;GO:0005104//fibroblast growth factor receptor binding;GO:0052813//phosphatidylinositol bisphosphate kinase activity;GO:0016773//phosph…	ko04810(Regulation of actin cytoskeleton);ko04151(PI3K-Akt signaling pathway);ko04020(Calcium signaling pathway);ko04015(Rap1 signaling pathway);ko04014(Ras signaling pathway);ko04010(MAPK signaling pathway)	FGF19
PAIP2B	88.6881	0.4713	-1.085	2.961e-17	2.304e-16	Down Regulation	NW_025927805.1	209574	220183	-	1624	PAIP2B	GO:0005623;GO:0008143;GO:2000112;GO:0017148;GO:0009892;GO:0010629;GO:0006417;GO:0051171;GO:0031324;GO:0003723;GO:0080090;GO:0044424;GO:0060255;GO:0090079;GO:0005575;GO:0005515;GO:0051248;GO:0045947;GO:0051172;GO:0005737;GO:0031327;GO:0034248;GO:0010558;GO:0065007;GO:0003676;GO:0010605;GO:0001558;GO:0044464;GO:0050794;GO:0032269;GO:0005488;GO:0048519;GO:0000900;GO:0003727;GO:0097159;GO:0009890;GO:…	-	4GV2N	S	sp|Q91W45|PAI2B_MOUSE Polyadenylate-binding protein-interacting protein 2B OS=Mus musculus OX=10090 GN=Paip2b PE=1 SV=2	XP_040411889.1 polyadenylate-binding protein-interacting protein 2B [Cygnus olor] __gt;XP_040411890.1 polyadenylate-binding protein-interacting protein 2B [Cygnus olor]	GO:2000112//regulation of cellular macromolecule biosynthetic process;GO:0017148//negative regulation of translation;GO:0009892//negative regulation of metabolic process;GO:0010629//negative regulation of gene expression;GO:0006417//regulation of translation;GO:0051171//regulation of nitrogen compound metabolic process;GO:0031324//negative regulation of cellular metabolic process;GO:0080090//regu…	GO:0005623//obsolete cell;GO:0044424//obsolete intracellular part;GO:0005575//cellular_component;GO:0005737//cytoplasm;GO:0044464//obsolete cell part;GO:0005622//intracellular anatomical structure;	GO:0008143//poly(A) binding;GO:0003723//RNA binding;GO:0090079//translation regulator activity, nucleic acid binding;GO:0005515//protein binding;GO:0003676//nucleic acid binding;GO:0005488//binding;GO:0000900//translation repressor activity, mRNA regulatory element binding;GO:0003727//single-stranded RNA binding;GO:0097159//organic cyclic compound binding;GO:0003674//molecular_function;GO:0030371…	-	Paip2b
UNC93B1	76.1047	0.4538	-1.14	3.944e-17	3.044e-16	Down Regulation	NW_025927966.1	7405	12348	-	3480	UNC93B1	GO:0015833;GO:0000139;GO:0051179;GO:0001817;GO:0030139;GO:0032880;GO:0019886;GO:0071705;GO:0002757;GO:0002252;GO:0051234;GO:0046907;GO:0034138;GO:0032009;GO:0048518;GO:0050896;GO:0090087;GO:0051704;GO:0015031;GO:0050715;GO:0045335;GO:0000902;GO:0002376;GO:0080134;GO:0008565;GO:0002224;GO:0009653;GO:0005794;GO:0045184;GO:0002793;GO:0050789;GO:0043207;GO:0016021;GO:0048869;GO:0034154;GO:0051047;GO:…	-	4GRYG	S	sp|Q8VCW4|UN93B_MOUSE Protein unc-93 homolog B1 OS=Mus musculus OX=10090 GN=Unc93b1 PE=1 SV=2	XP_035395716.1 protein unc-93 homolog B1 [Cygnus atratus]	GO:0015833//peptide transport;GO:0051179//localization;GO:0001817//regulation of cytokine production;GO:0032880//regulation of protein localization;GO:0019886//antigen processing and presentation of exogenous peptide antigen via MHC class II;GO:0071705//nitrogen compound transport;GO:0002757//immune response-activating signal transduction;GO:0002252//immune effector process;GO:0051234//establishm…	GO:0000139//Golgi membrane;GO:0030139//endocytic vesicle;GO:0032009//early phagosome;GO:0045335//phagocytic vesicle;GO:0005794//Golgi apparatus;GO:0016021//integral component of membrane;GO:0000323//lytic vacuole;GO:0005773//vacuole;GO:0005575//cellular_component;GO:0016020//membrane;GO:0005737//cytoplasm;GO:0005764//lysosome;GO:0043226//organelle;GO:0097708//intracellular vesicle;GO:0044431//obs…	GO:0008565//obsolete protein transporter activity;GO:0005102//signaling receptor binding;GO:0035325//Toll-like receptor binding;GO:0003674//molecular_function;GO:0005515//protein binding;GO:0005215//transporter activity;GO:0005488//binding;	-	Unc93b1
SMIM4	80.6909	0.4492	-1.155	4.333e-17	3.335e-16	Down Regulation	NW_025927664.1	15099402	15101265	-	757	SMIM4	GO:0031224;GO:0005575;GO:0016021;GO:0016020;GO:0044425	-	4GVHX	S	sp|Q8WVI0|SMIM4_HUMAN Small integral membrane protein 4 OS=Homo sapiens OX=9606 GN=SMIM4 PE=1 SV=2	XP_035402615.1 small integral membrane protein 4 [Cygnus atratus] __gt;XP_040425184.1 small integral membrane protein 4 [Cygnus olor]	-	GO:0031224//intrinsic component of membrane;GO:0005575//cellular_component;GO:0016021//integral component of membrane;GO:0016020//membrane;GO:0044425//obsolete membrane part;	-	-	SMIM4
LOC125181041	29.8544	0.2491	-2.005	5.906e-17	4.517e-16	Down Regulation	NW_025928024.1	153454	170934	-	1487	LOC125181041	-	-	-	-	-	XP_030816815.1 tetraspanin-9 isoform X1 [Camarhynchus parvulus]	-	-	-	-	-
TDRD9	40.3603	0.3431	-1.543	5.945e-17	4.544e-16	Down Regulation	NW_025927711.1	1578441	1644742	-	4925	TDRD9	GO:0034622;GO:0005575;GO:0003002;GO:0046843;GO:0017111;GO:0031331;GO:0007028;GO:0031047;GO:0031974;GO:0005737;GO:0000819;GO:0003676;GO:0044446;GO:0006304;GO:0006403;GO:0048519;GO:0005623;GO:0009892;GO:0030154;GO:0045935;GO:0000280;GO:0051171;GO:0060341;GO:0000337;GO:0010629;GO:0003723;GO:0044085;GO:0035770;GO:1990904;GO:0009894;GO:0009952;GO:0060255;GO:0007076;GO:0008358;GO:0007275;GO:0051053;GO:…	K18408	4GRX0	A	sp|Q3MHU3|TDRD9_RAT ATP-dependent RNA helicase TDRD9 OS=Rattus norvegicus OX=10116 GN=Tdrd9 PE=2 SV=3	XP_040414700.1 ATP-dependent RNA helicase TDRD9 isoform X2 [Cygnus olor]	GO:0034622//cellular protein-containing complex assembly;GO:0003002//regionalization;GO:0046843//dorsal appendage formation;GO:0031331//positive regulation of cellular catabolic process;GO:0007028//cytoplasm organization;GO:0031047//gene silencing by RNA;GO:0000819//sister chromatid segregation;GO:0006304//DNA modification;GO:0006403//RNA localization;GO:0048519//negative regulation of biological…	GO:0005575//cellular_component;GO:0031974//membrane-enclosed lumen;GO:0005737//cytoplasm;GO:0044446//obsolete intracellular organelle part;GO:0005623//obsolete cell;GO:0035770//ribonucleoprotein granule;GO:1990904//ribonucleoprotein complex;GO:0005829//cytosol;GO:0005634//nucleus;GO:0043231//intracellular membrane-bounded organelle;GO:0005622//intracellular anatomical structure;GO:0032991//protei…	GO:0017111//nucleoside-triphosphatase activity;GO:0003676//nucleic acid binding;GO:0003723//RNA binding;GO:0016462//pyrophosphatase activity;GO:0016817//hydrolase activity, acting on acid anhydrides;GO:0032559//adenyl ribonucleotide binding;GO:0008026//helicase activity;GO:0036094//small molecule binding;GO:0032553//ribonucleotide binding;GO:0003724//RNA helicase activity;GO:0004386//helicase act…	-	Tdrd9
PIGH	111.856	0.4754	-1.073	7.327e-17	5.572e-16	Down Regulation	NW_025927692.1	7369833	7381050	-	6091	PIGH	GO:0044446;GO:0071704;GO:0008375;GO:0009247;GO:0043226;GO:0016758;GO:0006650;GO:0046474;GO:0044464;GO:0009058;GO:0005789;GO:0016020;GO:0005737;GO:0034645;GO:0005575;GO:1901576;GO:0044260;GO:0044432;GO:0006644;GO:0006796;GO:0016254;GO:0043229;GO:1901564;GO:1901137;GO:0044424;GO:0090407;GO:0006629;GO:0006807;GO:0012505;GO:0005783;GO:0016757;GO:0046488;GO:0044255;GO:1903509;GO:0006793;GO:0005623;GO:…	K03858	4GUUT	MO	sp|Q14442|PIGH_HUMAN Phosphatidylinositol N-acetylglucosaminyltransferase subunit H OS=Homo sapiens OX=9606 GN=PIGH PE=1 SV=1	XP_035395914.1 phosphatidylinositol N-acetylglucosaminyltransferase subunit H [Cygnus atratus]	GO:0071704//organic substance metabolic process;GO:0009247//glycolipid biosynthetic process;GO:0006650//glycerophospholipid metabolic process;GO:0046474//glycerophospholipid biosynthetic process;GO:0009058//biosynthetic process;GO:0034645//cellular macromolecule biosynthetic process;GO:1901576//organic substance biosynthetic process;GO:0044260//cellular macromolecule metabolic process;GO:0006644/…	GO:0044446//obsolete intracellular organelle part;GO:0043226//organelle;GO:0044464//obsolete cell part;GO:0005789//endoplasmic reticulum membrane;GO:0016020//membrane;GO:0005737//cytoplasm;GO:0005575//cellular_component;GO:0044432//obsolete endoplasmic reticulum part;GO:0043229//intracellular organelle;GO:0044424//obsolete intracellular part;GO:0012505//endomembrane system;GO:0005783//endoplasmic…	GO:0008375//acetylglucosaminyltransferase activity;GO:0016758//hexosyltransferase activity;GO:0016757//glycosyltransferase activity;GO:0016740//transferase activity;GO:0017176//phosphatidylinositol N-acetylglucosaminyltransferase activity;GO:0008194//UDP-glycosyltransferase activity;GO:0003824//catalytic activity;GO:0003674//molecular_function;	ko00563(Glycosylphosphatidylinositol (GPI)-anchor biosynthesis)	PIGH
RASD2	46.596	0.3703	-1.433	1.948e-16	1.439e-15	Down Regulation	NW_025927850.1	431100	439873	+	3208	RASD2	GO:0051897;GO:0071944;GO:0060255;GO:0051247;GO:0031324;GO:0051171;GO:0031399;GO:0009892;GO:0005623;GO:0048519;GO:0003924;GO:0032269;GO:0001963;GO:0098916;GO:0023056;GO:0043949;GO:0016020;GO:0048583;GO:0097367;GO:0031396;GO:0010647;GO:0019001;GO:1903320;GO:0005575;GO:0048522;GO:0017111;GO:0016787;GO:0051173;GO:0032549;GO:0032561;GO:0050789;GO:1901265;GO:0007626;GO:0016817;GO:1903321;GO:0043167;GO:…	K07844	4GK6Z	U	sp|Q96D21|RHES_HUMAN GTP-binding protein Rhes OS=Homo sapiens OX=9606 GN=RASD2 PE=1 SV=1	XP_013036265.1 PREDICTED: GTP-binding protein Rhes [Anser cygnoides domesticus] __gt;XP_035407813.1 GTP-binding protein Rhes [Cygnus atratus] __gt;XP_040400851.1 GTP-binding protein Rhes [Cygnus olor] __gt;XP_040400852.1 GTP-binding protein Rhes [Cygnus olor]	GO:0051897//positive regulation of protein kinase B signaling;GO:0060255//regulation of macromolecule metabolic process;GO:0051247//positive regulation of protein metabolic process;GO:0031324//negative regulation of cellular metabolic process;GO:0051171//regulation of nitrogen compound metabolic process;GO:0031399//regulation of protein modification process;GO:0009892//negative regulation of meta…	GO:0071944//cell periphery;GO:0005623//obsolete cell;GO:0016020//membrane;GO:0005575//cellular_component;GO:0044464//obsolete cell part;GO:0005886//plasma membrane;	GO:0003924//GTPase activity;GO:0097367//carbohydrate derivative binding;GO:0019001//guanyl nucleotide binding;GO:0017111//nucleoside-triphosphatase activity;GO:0016787//hydrolase activity;GO:0032549//ribonucleoside binding;GO:0032561//guanyl ribonucleotide binding;GO:1901265//nucleoside phosphate binding;GO:0016817//hydrolase activity, acting on acid anhydrides;GO:0043167//ion binding;GO:0005525/…	-	RASD2
LOC106047089	32.6938	0.2117	-2.24	2.28e-16	1.677e-15	Down Regulation	NW_025927745.1	596410	741223	-	4467	LOC106047089	-	-	-	-	-	XP_040386067.1 uncharacterized protein LOC121056804 isoform X1 [Cygnus olor] __gt;XP_040386068.1 uncharacterized protein LOC121056804 isoform X1 [Cygnus olor]	-	-	-	-	-
RNF186	70.0951	0.4606	-1.118	3.605e-16	2.615e-15	Down Regulation	NW_025927702.1	433673	440324	-	5542	RNF186	GO:0044425;GO:0046872;GO:0031224;GO:0140096;GO:0032446;GO:0044260;GO:0003824;GO:0019787;GO:0006464;GO:0044237;GO:1901564;GO:0016021;GO:0043170;GO:0006807;GO:0008150;GO:0061630;GO:0016740;GO:0008152;GO:0003674;GO:0043167;GO:0061659;GO:0005488;GO:0071704;GO:0009987;GO:0004842;GO:0043412;GO:0043169;GO:0016567;GO:0019538;GO:0044267;GO:0016020;GO:0070647;GO:0036211;GO:0044238;GO:0005575	-	4GU9J	O	sp|Q9NXI6|RN186_HUMAN E3 ubiquitin-protein ligase RNF186 OS=Homo sapiens OX=9606 GN=RNF186 PE=1 SV=1	XP_013043299.1 PREDICTED: RING finger protein 186 [Anser cygnoides domesticus] __gt;XP_013043300.1 PREDICTED: RING finger protein 186 [Anser cygnoides domesticus]	GO:0032446//protein modification by small protein conjugation;GO:0044260//cellular macromolecule metabolic process;GO:0006464//cellular protein modification process;GO:0044237//cellular metabolic process;GO:1901564//organonitrogen compound metabolic process;GO:0043170//macromolecule metabolic process;GO:0006807//nitrogen compound metabolic process;GO:0008150//biological_process;GO:0008152//metabo…	GO:0044425//obsolete membrane part;GO:0031224//intrinsic component of membrane;GO:0016021//integral component of membrane;GO:0016020//membrane;GO:0005575//cellular_component;	GO:0046872//metal ion binding;GO:0140096//catalytic activity, acting on a protein;GO:0003824//catalytic activity;GO:0019787//ubiquitin-like protein transferase activity;GO:0061630//ubiquitin protein ligase activity;GO:0016740//transferase activity;GO:0003674//molecular_function;GO:0043167//ion binding;GO:0061659//ubiquitin-like protein ligase activity;GO:0005488//binding;GO:0004842//ubiquitin-pro…	-	RNF186
PRIM2	91.9062	0.4606	-1.118	5.748e-16	4.111e-15	Down Regulation	NW_025927770.1	2206627	2321038	+	9645	PRIM2	GO:0000428;GO:0005654;GO:0018130;GO:0016043;GO:0097159;GO:1990234;GO:0003674;GO:1901360;GO:0008150;GO:0016772;GO:0032991;GO:0006996;GO:0071897;GO:1903047;GO:0090304;GO:0090596;GO:0048037;GO:0044237;GO:0044770;GO:0003899;GO:0003824;GO:0070013;GO:0043227;GO:0005657;GO:0000278;GO:0032502;GO:0003677;GO:0043231;GO:1901363;GO:0060249;GO:0000723;GO:0006259;GO:0030894;GO:0043596;GO:0009987;GO:0001654;GO:…	K02685	4GIXV	L	sp|P33610|PRI2_MOUSE DNA primase large subunit OS=Mus musculus OX=10090 GN=Prim2 PE=1 SV=1	XP_040410191.1 DNA primase large subunit isoform X1 [Cygnus olor] __gt;XP_040410192.1 DNA primase large subunit isoform X1 [Cygnus olor]	GO:0018130//heterocycle biosynthetic process;GO:0016043//cellular component organization;GO:1901360//organic cyclic compound metabolic process;GO:0008150//biological_process;GO:0006996//organelle organization;GO:0071897//DNA biosynthetic process;GO:1903047//mitotic cell cycle process;GO:0090304//nucleic acid metabolic process;GO:0090596//sensory organ morphogenesis;GO:0044237//cellular metabolic …	GO:0000428//DNA-directed RNA polymerase complex;GO:0005654//nucleoplasm;GO:1990234//transferase complex;GO:0032991//protein-containing complex;GO:0070013//intracellular organelle lumen;GO:0043227//membrane-bounded organelle;GO:0005657//replication fork;GO:0043231//intracellular membrane-bounded organelle;GO:0030894//replisome;GO:0043596//nuclear replication fork;GO:0005622//intracellular anatomic…	GO:0097159//organic cyclic compound binding;GO:0003674//molecular_function;GO:0016772//transferase activity, transferring phosphorus-containing groups;GO:0048037//obsolete cofactor binding;GO:0003899//DNA-directed 5'-3' RNA polymerase activity;GO:0003824//catalytic activity;GO:0003677//DNA binding;GO:1901363//heterocyclic compound binding;GO:0140098//catalytic activity, acting on RNA;GO:0003896//…	ko03030(DNA replication)	Prim2
KRT18	32.012	0.2803	-1.835	8.09e-16	5.738e-15	Down Regulation	NW_025928212.1	10303	15268	-	1554	KRT18	GO:0005575;GO:0071840;GO:0099513;GO:0005737;GO:0031974;GO:0008219;GO:0031981;GO:0097190;GO:0006893;GO:0048731;GO:0044446;GO:0061951;GO:0097110;GO:0043226;GO:0048519;GO:0005623;GO:0030216;GO:0044422;GO:0034613;GO:0048513;GO:0030154;GO:0006810;GO:0099081;GO:0043067;GO:0015630;GO:0045104;GO:0010941;GO:0090150;GO:0048193;GO:0044424;GO:0009913;GO:0071944;GO:0044419;GO:0043229;GO:0007275;GO:0015833;GO:…	K07604	490F0	S	sp|P05783|K1C18_HUMAN Keratin, type I cytoskeletal 18 OS=Homo sapiens OX=9606 GN=KRT18 PE=1 SV=2	XP_040395552.1 keratin, type I cytoskeletal 18 [Cygnus olor]	GO:0071840//cellular component organization or biogenesis;GO:0008219//cell death;GO:0097190//apoptotic signaling pathway;GO:0006893//Golgi to plasma membrane transport;GO:0048731//system development;GO:0061951//establishment of protein localization to plasma membrane;GO:0048519//negative regulation of biological process;GO:0030216//keratinocyte differentiation;GO:0034613//cellular protein localiz…	GO:0005575//cellular_component;GO:0099513//polymeric cytoskeletal fiber;GO:0005737//cytoplasm;GO:0031974//membrane-enclosed lumen;GO:0031981//nuclear lumen;GO:0044446//obsolete intracellular organelle part;GO:0043226//organelle;GO:0005623//obsolete cell;GO:0044422//obsolete organelle part;GO:0099081//supramolecular polymer;GO:0015630//microtubule cytoskeleton;GO:0044424//obsolete intracellular pa…	GO:0097110//scaffold protein binding;GO:0005515//protein binding;GO:0005488//binding;GO:0005198//structural molecule activity;GO:0003674//molecular_function;	ko04915(Estrogen signaling pathway)	KRT18
LOC125183911	15.1618	0.0448	-4.48	1.403e-15	9.812e-15	Down Regulation	NW_025927729.1	1694766	1696137	-	948	LOC125183911	GO:0015318;GO:1904219;GO:0015711;GO:0046943;GO:0016021;GO:0015194;GO:0008150;GO:0065009;GO:0006812;GO:0015075;GO:0003674;GO:0044425;GO:0006820;GO:0008509;GO:0015825;GO:0098655;GO:0044237;GO:1904222;GO:0051179;GO:0050790;GO:0046486;GO:0098656;GO:0044238;GO:0006865;GO:0006811;GO:0009987;GO:0005342;GO:0006643;GO:0071705;GO:0006658;GO:0008514;GO:0015171;GO:0051338;GO:0051234;GO:0006575;GO:0032329;GO:…	-	4GHZJ	S	sp|Q58CW5|SERC2_BOVIN Serine incorporator 2 OS=Bos taurus OX=9913 GN=SERINC2 PE=2 SV=1	XP_013050915.1 PREDICTED: serine incorporator 2 [Anser cygnoides domesticus]	GO:1904219//positive regulation of CDP-diacylglycerol-serine O-phosphatidyltransferase activity;GO:0015711//organic anion transport;GO:0008150//biological_process;GO:0065009//regulation of molecular function;GO:0006812//cation transport;GO:0006820//anion transport;GO:0015825//L-serine transport;GO:0098655//cation transmembrane transport;GO:0044237//cellular metabolic process;GO:1904222//positive …	GO:0016021//integral component of membrane;GO:0044425//obsolete membrane part;GO:0031224//intrinsic component of membrane;GO:0016020//membrane;GO:0005575//cellular_component;	GO:0015318//inorganic molecular entity transmembrane transporter activity;GO:0046943//carboxylic acid transmembrane transporter activity;GO:0015194//L-serine transmembrane transporter activity;GO:0015075//ion transmembrane transporter activity;GO:0003674//molecular_function;GO:0008509//anion transmembrane transporter activity;GO:0005342//organic acid transmembrane transporter activity;GO:0008514/…	-	SERINC2
ATP13A5	24.4016	0.2289	-2.127	1.419e-15	9.91e-15	Down Regulation	NW_025927753.1	733655	765007	+	5213	ATP13A5	GO:0005887;GO:0016462;GO:0051234;GO:0043492;GO:0000166;GO:0055082;GO:0030001;GO:0006811;GO:0016887;GO:0015085;GO:0031226;GO:0051179;GO:0072507;GO:0098655;GO:0006874;GO:0005388;GO:0046872;GO:0016787;GO:0016817;GO:0043167;GO:0050801;GO:0016021;GO:1901265;GO:0022890;GO:0022857;GO:0043226;GO:0006816;GO:0017111;GO:0030003;GO:0005575;GO:0099131;GO:0097367;GO:0016020;GO:0098771;GO:0044424;GO:0090662;GO:…	K14951	4GPKG	P	sp|Q4VNC0|AT135_HUMAN Probable cation-transporting ATPase 13A5 OS=Homo sapiens OX=9606 GN=ATP13A5 PE=2 SV=1	XP_013041526.1 PREDICTED: probable cation-transporting ATPase 13A5 [Anser cygnoides domesticus]	GO:0051234//establishment of localization;GO:0055082//cellular chemical homeostasis;GO:0030001//metal ion transport;GO:0006811//ion transport;GO:0051179//localization;GO:0072507//divalent inorganic cation homeostasis;GO:0098655//cation transmembrane transport;GO:0006874//cellular calcium ion homeostasis;GO:0050801//ion homeostasis;GO:0006816//calcium ion transport;GO:0030003//cellular cation home…	GO:0005887//integral component of plasma membrane;GO:0031226//intrinsic component of plasma membrane;GO:0016021//integral component of membrane;GO:0043226//organelle;GO:0005575//cellular_component;GO:0016020//membrane;GO:0044424//obsolete intracellular part;GO:0043229//intracellular organelle;GO:0071944//cell periphery;GO:0005623//obsolete cell;GO:0005622//intracellular anatomical structure;GO:00…	GO:0016462//pyrophosphatase activity;GO:0043492//ATPase-coupled transmembrane transporter activity;GO:0000166//nucleotide binding;GO:0016887//ATP hydrolysis activity;GO:0015085//calcium ion transmembrane transporter activity;GO:0005388//P-type calcium transporter activity;GO:0046872//metal ion binding;GO:0016787//hydrolase activity;GO:0016817//hydrolase activity, acting on acid anhydrides;GO:0043…	-	ATP13A5
TP53I11	92.4771	0.4765	-1.069	4.277e-15	2.901e-14	Down Regulation	NW_025927662.1	19057164	19068363	-	2035	TP53I11	GO:0005575;GO:0008150;GO:0008285;GO:0016021;GO:0016020;GO:0050789;GO:0042127;GO:0065007;GO:0031224;GO:0050794;GO:0048519;GO:0048523;GO:0044425	-	4GPQ1	S	sp|Q0VCQ8|P5I11_BOVIN Tumor protein p53-inducible protein 11 OS=Bos taurus OX=9913 GN=TP53I11 PE=2 SV=1	OXB82220.1 hypothetical protein H355_007917 [Colinus virginianus]	GO:0008150//biological_process;GO:0008285//negative regulation of cell population proliferation;GO:0050789//regulation of biological process;GO:0042127//regulation of cell population proliferation;GO:0065007//biological regulation;GO:0050794//regulation of cellular process;GO:0048519//negative regulation of biological process;GO:0048523//negative regulation of cellular process;	GO:0005575//cellular_component;GO:0016021//integral component of membrane;GO:0016020//membrane;GO:0031224//intrinsic component of membrane;GO:0044425//obsolete membrane part;	-	-	TP53I11
LOC106049291	49.4206	0.3781	-1.403	5.18e-15	3.504e-14	Down Regulation	NW_025928085.1	154691	171910	-	3124	LOC106049291	-	K13907	4GVIM	S	sp|Q8WNR9|CYTA_FELCA Cystatin-A OS=Felis catus OX=9685 GN=CSTA PE=1 SV=1	XP_035425494.1 cystatin-A-like isoform X1 [Cygnus atratus] __gt;XP_035425495.1 cystatin-A-like isoform X1 [Cygnus atratus] __gt;XP_035425496.1 cystatin-A-like isoform X1 [Cygnus atratus] __gt;XP_035425497.1 cystatin-A-like isoform X1 [Cygnus atratus] __gt;XP_035425499.1 cystatin-A-like isoform X1 [Cygnus atratus] __gt;XP_035425500.1 cystatin-A-like isoform X1 [Cygnus atratus] __gt;XP_035425501.1 …	-	-	-	-	CSTA
RPUSD1	24.7208	0.256	-1.966	5.534e-15	3.738e-14	Down Regulation	NW_025927663.1	15146999	15151506	+	3371	RPUSD1	GO:0044238;GO:0016866;GO:0010467;GO:0016070;GO:0046483;GO:0006725;GO:0016853;GO:0043412;GO:1901363;GO:0042254;GO:0009987;GO:0003674;GO:1901360;GO:0097159;GO:0008150;GO:0034660;GO:0022613;GO:0006139;GO:0043170;GO:0009982;GO:0044237;GO:0003824;GO:0034641;GO:0090304;GO:0031118;GO:0071840;GO:0009451;GO:0000455;GO:0016072;GO:0003676;GO:0006396;GO:0006364;GO:0005488;GO:0071704;GO:0008152;GO:0006400;GO:…	-	4GTXJ	A	sp|Q08C69|RUSD1_DANRE RNA pseudouridylate synthase domain-containing protein 1 OS=Danio rerio OX=7955 GN=rpusd1 PE=2 SV=1	XP_040430739.1 RNA pseudouridylate synthase domain-containing protein 1 [Cygnus olor]	GO:0044238//primary metabolic process;GO:0010467//gene expression;GO:0016070//RNA metabolic process;GO:0046483//heterocycle metabolic process;GO:0006725//cellular aromatic compound metabolic process;GO:0043412//macromolecule modification;GO:0042254//ribosome biogenesis;GO:0009987//cellular process;GO:1901360//organic cyclic compound metabolic process;GO:0008150//biological_process;GO:0034660//ncR…	-	GO:0016866//intramolecular transferase activity;GO:0016853//isomerase activity;GO:1901363//heterocyclic compound binding;GO:0003674//molecular_function;GO:0097159//organic cyclic compound binding;GO:0009982//pseudouridine synthase activity;GO:0003824//catalytic activity;GO:0003676//nucleic acid binding;GO:0005488//binding;GO:0003723//RNA binding;	-	rpusd1
LOC125183032	28.3823	0.2844	-1.814	6.742e-15	4.527e-14	Down Regulation	NW_025927663.1	11204853	11206096	-	689	LOC125183032	GO:0031967;GO:0048856;GO:0042981;GO:0009790;GO:0006725;GO:0043009;GO:0040007;GO:0043069;GO:0009987;GO:0005622;GO:0031323;GO:0001833;GO:0031975;GO:0043231;GO:0043154;GO:0044092;GO:0043227;GO:0010951;GO:0070013;GO:0032502;GO:0052547;GO:0044237;GO:0031090;GO:0043066;GO:0090304;GO:0044425;GO:0048523;GO:1990234;GO:1901360;GO:0051246;GO:0003674;GO:0032991;GO:0008150;GO:0018130;GO:0000428;GO:0005654;GO:…	K13138	4GR4V	S	sp|Q8N201|INT1_HUMAN Integrator complex subunit 1 OS=Homo sapiens OX=9606 GN=INTS1 PE=1 SV=2	XP_035404864.1 integrator complex subunit 1 [Cygnus atratus]	GO:0048856//anatomical structure development;GO:0042981//regulation of apoptotic process;GO:0009790//embryo development;GO:0006725//cellular aromatic compound metabolic process;GO:0043009//chordate embryonic development;GO:0040007//growth;GO:0043069//negative regulation of programmed cell death;GO:0009987//cellular process;GO:0031323//regulation of cellular metabolic process;GO:0001833//inner cel…	GO:0031967//organelle envelope;GO:0005622//intracellular anatomical structure;GO:0031975//envelope;GO:0043231//intracellular membrane-bounded organelle;GO:0043227//membrane-bounded organelle;GO:0070013//intracellular organelle lumen;GO:0031090//organelle membrane;GO:0044425//obsolete membrane part;GO:1990234//transferase complex;GO:0032991//protein-containing complex;GO:0000428//DNA-directed RNA …	GO:0003674//molecular_function;	-	INTS1
LOC106031435	33.935	0.328	-1.608	1.161e-14	7.704e-14	Down Regulation	NW_025927689.1	4064739	4082124	+	6067	LOC106031435	-	-	4CACD	D	sp|A8C754|THADA_CHICK Thyroid adenoma-associated protein homolog OS=Gallus gallus OX=9031 GN=THADA PE=2 SV=1	XP_040432825.1 thyroid adenoma-associated protein homolog isoform X2 [Cygnus olor]	-	-	-	-	THADA
LOC106049666	71.315	0.4469	-1.162	1.386e-14	9.167e-14	Down Regulation	NW_025927991.1	85052	92255	+	2167	LOC106049666	-	-	4GKQ4	S	-	XP_035423482.1 uncharacterized protein LOC118258668 [Cygnus atratus]	-	-	-	-	-
AGMO	54.7633	0.4309	-1.215	1.915e-14	1.253e-13	Down Regulation	NW_025927705.1	2150916	2346708	-	10797	AGMO	GO:0044237;GO:0098827;GO:0016714;GO:0003824;GO:0046485;GO:0046872;GO:0044425;GO:0018904;GO:0043167;GO:0003674;GO:0008150;GO:0042175;GO:0016021;GO:0006638;GO:0044444;GO:0006662;GO:0006643;GO:0004497;GO:0008610;GO:0009987;GO:0005622;GO:0044238;GO:0005506;GO:0016705;GO:0044249;GO:0043231;GO:0043227;GO:0046486;GO:0006629;GO:0044424;GO:0046460;GO:0044432;GO:0031224;GO:1901576;GO:0043229;GO:0008152;GO:…	K15537	4GUCF	I	sp|A0JPQ8|ALKMO_RAT Alkylglycerol monooxygenase OS=Rattus norvegicus OX=10116 GN=Agmo PE=2 SV=1	XP_035418405.1 alkylglycerol monooxygenase isoform X2 [Cygnus atratus]	GO:0044237//cellular metabolic process;GO:0046485//ether lipid metabolic process;GO:0018904//ether metabolic process;GO:0008150//biological_process;GO:0006638//neutral lipid metabolic process;GO:0006662//glycerol ether metabolic process;GO:0006643//membrane lipid metabolic process;GO:0008610//lipid biosynthetic process;GO:0009987//cellular process;GO:0044238//primary metabolic process;GO:0044249/…	GO:0098827//endoplasmic reticulum subcompartment;GO:0044425//obsolete membrane part;GO:0042175//nuclear outer membrane-endoplasmic reticulum membrane network;GO:0016021//integral component of membrane;GO:0044444//obsolete cytoplasmic part;GO:0005622//intracellular anatomical structure;GO:0043231//intracellular membrane-bounded organelle;GO:0043227//membrane-bounded organelle;GO:0044424//obsolete …	GO:0016714//oxidoreductase activity, acting on paired donors, with incorporation or reduction of molecular oxygen, reduced pteridine as one donor, and incorporation of one atom of oxygen;GO:0003824//catalytic activity;GO:0046872//metal ion binding;GO:0043167//ion binding;GO:0003674//molecular_function;GO:0004497//monooxygenase activity;GO:0005506//iron ion binding;GO:0016705//oxidoreductase activ…	-	Agmo
DNAAF1	23.3231	0.227	-2.139	3.992e-14	2.545e-13	Down Regulation	NW_025927769.1	1543118	1557704	+	3166	DNAAF1	GO:0071907;GO:0032838;GO:0030031;GO:0043232;GO:0007389;GO:0009653;GO:0032886;GO:0007017;GO:0050789;GO:0032501;GO:0001578;GO:0030323;GO:0007368;GO:0043933;GO:0060972;GO:0060562;GO:0016604;GO:0060429;GO:0043228;GO:0044463;GO:0048565;GO:0044430;GO:0007275;GO:0007507;GO:0051270;GO:0005829;GO:0005634;GO:0006928;GO:0048598;GO:0003352;GO:0002009;GO:0016607;GO:0005856;GO:0065003;GO:0044441;GO:0005623;GO:…	K19750	4GTID	T	sp|Q6AYH9|DAAF1_RAT Dynein axonemal assembly factor 1 OS=Rattus norvegicus OX=10116 GN=Dnaaf1 PE=1 SV=1	XP_013047877.1 PREDICTED: dynein assembly factor 1, axonemal isoform X1 [Anser cygnoides domesticus] __gt;XP_013047878.1 PREDICTED: dynein assembly factor 1, axonemal isoform X1 [Anser cygnoides domesticus] __gt;XP_013047879.1 PREDICTED: dynein assembly factor 1, axonemal isoform X1 [Anser cygnoides domesticus]	GO:0071907//determination of digestive tract left/right asymmetry;GO:0030031//cell projection assembly;GO:0007389//pattern specification process;GO:0009653//anatomical structure morphogenesis;GO:0032886//regulation of microtubule-based process;GO:0007017//microtubule-based process;GO:0050789//regulation of biological process;GO:0032501//multicellular organismal process;GO:0001578//microtubule bun…	GO:0032838//plasma membrane bounded cell projection cytoplasm;GO:0043232//intracellular non-membrane-bounded organelle;GO:0016604//nuclear body;GO:0043228//non-membrane-bounded organelle;GO:0044463//obsolete cell projection part;GO:0044430//obsolete cytoskeletal part;GO:0005829//cytosol;GO:0005634//nucleus;GO:0016607//nuclear speck;GO:0005856//cytoskeleton;GO:0044441//obsolete ciliary part;GO:000…	GO:0044877//protein-containing complex binding;GO:0003674//molecular_function;GO:0070840//dynein complex binding;GO:0005488//binding;	-	Dnaaf1
LOC106046187	58.56	0.4449	-1.168	4.022e-14	2.562e-13	Down Regulation	NW_025927989.1	136556	145569	+	2081	LOC106046187	-	K02295	4GQJ1	LT	sp|Q8WP19|CRY1_MACFA Cryptochrome-1 OS=Macaca fascicularis OX=9541 GN=CRY1 PE=2 SV=1	XP_013052503.1 PREDICTED: cryptochrome-1-like [Anser cygnoides domesticus] __gt;XP_013052504.1 PREDICTED: cryptochrome-1-like [Anser cygnoides domesticus]	-	-	-	ko04710(Circadian rhythm)	CRY1
G6PC1	58.8578	0.4519	-1.146	8.276e-14	5.165e-13	Down Regulation	NW_025927930.1	617287	621721	-	2689	G6PC1	GO:0006793;GO:0008152;GO:0005623;GO:0044422;GO:0006810;GO:0065008;GO:0055114;GO:0006639;GO:0035264;GO:0044424;GO:0048589;GO:0044260;GO:0006006;GO:0046838;GO:0006796;GO:0060255;GO:0043229;GO:0005575;GO:0046364;GO:0044248;GO:0006641;GO:0005737;GO:0016020;GO:0006091;GO:0044281;GO:0005977;GO:0009058;GO:0051156;GO:0016773;GO:0044446;GO:0019203;GO:0043226;GO:0043167;GO:0016311;GO:0043170;GO:0016021;GO:…	K01084	4GRCZ	I	sp|Q19KA1|G6PC1_FELCA Glucose-6-phosphatase catalytic subunit 1 OS=Felis catus OX=9685 GN=G6PC1 PE=2 SV=1	XP_035424301.1 glucose-6-phosphatase isoform X2 [Cygnus atratus] __gt;XP_040392851.1 glucose-6-phosphatase [Cygnus olor]	GO:0006793//phosphorus metabolic process;GO:0008152//metabolic process;GO:0006810//transport;GO:0065008//regulation of biological quality;GO:0055114//obsolete oxidation-reduction process;GO:0006639//acylglycerol metabolic process;GO:0035264//multicellular organism growth;GO:0048589//developmental growth;GO:0044260//cellular macromolecule metabolic process;GO:0006006//glucose metabolic process;GO:…	GO:0005623//obsolete cell;GO:0044422//obsolete organelle part;GO:0044424//obsolete intracellular part;GO:0043229//intracellular organelle;GO:0005575//cellular_component;GO:0005737//cytoplasm;GO:0016020//membrane;GO:0044446//obsolete intracellular organelle part;GO:0043226//organelle;GO:0016021//integral component of membrane;GO:0031984//organelle subcompartment;GO:0012505//endomembrane system;GO:…	GO:0016773//phosphotransferase activity, alcohol group as acceptor;GO:0019203//carbohydrate phosphatase activity;GO:0043167//ion binding;GO:0016787//hydrolase activity;GO:0016740//transferase activity;GO:0042578//phosphoric ester hydrolase activity;GO:0050309//sugar-terminal-phosphatase activity;GO:0005488//binding;GO:0003674//molecular_function;GO:0016772//transferase activity, transferring phos…	ko04973(Carbohydrate digestion and absorption);ko04922(Glucagon signaling pathway);ko04920(Adipocytokine signaling pathway);ko04910(Insulin signaling pathway);ko04152(AMPK signaling pathway);ko04151(PI3K-Akt signaling pathway);ko04068(FoxO signaling pathway);ko00500(Starch and sucrose metabolism);ko00052(Galactose metabolism);ko00010(Glycolysis / Gluconeogenesis)	G6PC1
LOC125181344	73.732	0.4705	-1.088	9.089e-14	5.646e-13	Down Regulation	NW_025928171.1	6465	9049	+	2109	LOC125181344	-	-	-	-	-	XP_035427875.1 uncharacterized protein LOC118261242 [Cygnus atratus] __gt;XP_035427876.1 uncharacterized protein LOC118261242 [Cygnus atratus]	-	-	-	-	-
BFSP2	19.362	0.2029	-2.301	1.021e-13	6.322e-13	Down Regulation	NW_025927965.1	387231	406639	-	4220	BFSP2	GO:0044464;GO:0048731;GO:0044446;GO:0007010;GO:0043226;GO:0005886;GO:0003008;GO:0005575;GO:0021700;GO:0050877;GO:0002064;GO:0071840;GO:0009888;GO:0099568;GO:0048469;GO:0016020;GO:0005737;GO:0099513;GO:0007601;GO:0045104;GO:0044424;GO:0071944;GO:0043229;GO:0043010;GO:0005623;GO:0044422;GO:0030154;GO:0048513;GO:0099081;GO:0070307;GO:0048856;GO:0005856;GO:0050896;GO:0050953;GO:0005622;GO:0001654;GO:…	K10379	4GIEA	S	sp|Q13515|BFSP2_HUMAN Phakinin OS=Homo sapiens OX=9606 GN=BFSP2 PE=1 SV=1	XP_035172958.1 phakinin [Oxyura jamaicensis]	GO:0048731//system development;GO:0007010//cytoskeleton organization;GO:0003008//system process;GO:0021700//developmental maturation;GO:0050877//nervous system process;GO:0002064//epithelial cell development;GO:0071840//cellular component organization or biogenesis;GO:0009888//tissue development;GO:0048469//cell maturation;GO:0007601//visual perception;GO:0045104//intermediate filament cytoskelet…	GO:0044464//obsolete cell part;GO:0044446//obsolete intracellular organelle part;GO:0043226//organelle;GO:0005886//plasma membrane;GO:0005575//cellular_component;GO:0099568//cytoplasmic region;GO:0016020//membrane;GO:0005737//cytoplasm;GO:0099513//polymeric cytoskeletal fiber;GO:0044424//obsolete intracellular part;GO:0071944//cell periphery;GO:0043229//intracellular organelle;GO:0005623//obsolet…	GO:0005212//structural constituent of eye lens;GO:0005198//structural molecule activity;GO:0005200//structural constituent of cytoskeleton;GO:0003674//molecular_function;	-	BFSP2
LOC106029404	14.4442	0.1336	-2.904	1.047e-13	6.477e-13	Down Regulation	NW_025928530.1	11659	14644	-	2986	LOC106029404	-	K18808	4GR6V	T	sp|Q6R5N8|TLR13_MOUSE Toll-like receptor 13 OS=Mus musculus OX=10090 GN=Tlr13 PE=1 SV=1	AMB20882.1 toll-like receptor 21 [Anser cygnoides]	-	-	-	-	Tlr13
PNOC	57.9538	0.3999	-1.322	1.068e-13	6.604e-13	Down Regulation	NW_025927776.1	2212937	2223162	+	936	PNOC	GO:0007186;GO:0050896;GO:0051704;GO:0009966;GO:0098793;GO:0001664;GO:0009987;GO:0099536;GO:0010646;GO:0097458;GO:0007267;GO:0023051;GO:0051716;GO:0043005;GO:0044463;GO:0007154;GO:0033267;GO:0120038;GO:0005184;GO:0030424;GO:0023052;GO:0007600;GO:0032501;GO:0050789;GO:0003674;GO:0031628;GO:0065009;GO:0150034;GO:0043025;GO:0007268;GO:0044456;GO:0008150;GO:0097447;GO:0050794;GO:0007218;GO:0005488;GO:…	-	4GV49	S	sp|Q13519|PNOC_HUMAN Prepronociceptin OS=Homo sapiens OX=9606 GN=PNOC PE=1 SV=1	XP_040409301.1 prepronociceptin isoform X2 [Cygnus olor]	GO:0007186//G protein-coupled receptor signaling pathway;GO:0050896//response to stimulus;GO:0051704//obsolete multi-organism process;GO:0009966//regulation of signal transduction;GO:0009987//cellular process;GO:0099536//synaptic signaling;GO:0010646//regulation of cell communication;GO:0007267//cell-cell signaling;GO:0023051//regulation of signaling;GO:0051716//cellular response to stimulus;GO:0…	GO:0098793//presynapse;GO:0097458//obsolete neuron part;GO:0043005//neuron projection;GO:0044463//obsolete cell projection part;GO:0033267//obsolete axon part;GO:0120038//obsolete plasma membrane bounded cell projection part;GO:0030424//axon;GO:0150034//distal axon;GO:0043025//neuronal cell body;GO:0044456//obsolete synapse part;GO:0097447//dendritic tree;GO:0044464//obsolete cell part;GO:0042995…	GO:0001664//G protein-coupled receptor binding;GO:0005184//neuropeptide hormone activity;GO:0003674//molecular_function;GO:0031628//opioid receptor binding;GO:0005488//binding;GO:0030545//signaling receptor regulator activity;GO:0048018//receptor ligand activity;GO:0005179//hormone activity;GO:0005515//protein binding;GO:0005102//signaling receptor binding;GO:0001515//opioid peptide activity;GO:0…	-	PNOC
TMEFF1	53.9787	0.4333	-1.207	1.901e-13	1.157e-12	Down Regulation	NW_025927779.1	2224598	2347106	+	1549	TMEFF1	GO:0032502;GO:0016020;GO:0032501;GO:0016021;GO:0008150;GO:0005886;GO:0005575;GO:0007275;GO:0005623;GO:0044425;GO:0031224;GO:0071944;GO:0044464;GO:0048856	-	4GNUD	S	sp|Q8IYR6|TEFF1_HUMAN Tomoregulin-1 OS=Homo sapiens OX=9606 GN=TMEFF1 PE=1 SV=1	XP_032037127.1 tomoregulin-1 [Aythya fuligula] __gt;XP_035406429.1 tomoregulin-1 isoform X1 [Cygnus atratus] __gt;XP_038029651.1 tomoregulin-1 [Anas platyrhynchos] __gt;XP_040405303.1 tomoregulin-1 isoform X1 [Cygnus olor]	GO:0032502//developmental process;GO:0032501//multicellular organismal process;GO:0008150//biological_process;GO:0007275//multicellular organism development;GO:0048856//anatomical structure development;	GO:0016020//membrane;GO:0016021//integral component of membrane;GO:0005886//plasma membrane;GO:0005575//cellular_component;GO:0005623//obsolete cell;GO:0044425//obsolete membrane part;GO:0031224//intrinsic component of membrane;GO:0071944//cell periphery;GO:0044464//obsolete cell part;	-	-	TMEFF1
LMBR1L	30.9097	0.2998	-1.738	1.957e-13	1.19e-12	Down Regulation	NW_025928211.1	81575	86695	-	2235	LMBR1L	GO:0050896;GO:0048518;GO:0009966;GO:0006897;GO:0031326;GO:0019219;GO:0009987;GO:0051234;GO:0010646;GO:0006355;GO:0023051;GO:0051716;GO:0016192;GO:0005887;GO:0090092;GO:0031226;GO:0051179;GO:0009889;GO:0031323;GO:0019222;GO:0044459;GO:0051252;GO:0007154;GO:0044425;GO:0010468;GO:0023052;GO:0010556;GO:0016021;GO:0006898;GO:0050789;GO:0048584;GO:0003674;GO:0008150;GO:0050794;GO:0090287;GO:0098657;GO:…	-	4GMYS	V	sp|Q7ZX75|LMBRL_XENLA Protein LMBR1L OS=Xenopus laevis OX=8355 GN=lmbr1l PE=2 SV=1	XP_035428062.1 protein LMBR1L [Cygnus atratus]	GO:0050896//response to stimulus;GO:0048518//positive regulation of biological process;GO:0009966//regulation of signal transduction;GO:0006897//endocytosis;GO:0031326//regulation of cellular biosynthetic process;GO:0019219//regulation of nucleobase-containing compound metabolic process;GO:0009987//cellular process;GO:0051234//establishment of localization;GO:0010646//regulation of cell communica…	GO:0005887//integral component of plasma membrane;GO:0031226//intrinsic component of plasma membrane;GO:0044459//obsolete plasma membrane part;GO:0044425//obsolete membrane part;GO:0016021//integral component of membrane;GO:0044464//obsolete cell part;GO:0016020//membrane;GO:0005886//plasma membrane;GO:0005575//cellular_component;GO:0071944//cell periphery;GO:0031224//intrinsic component of membr…	GO:0003674//molecular_function;GO:0038023//signaling receptor activity;GO:0004888//transmembrane signaling receptor activity;GO:0060089//molecular transducer activity;	-	lmbr1l
EFHC1	75.8124	0.4898	-1.03	5.049e-13	2.981e-12	Down Regulation	NW_025927776.1	216246	233372	+	2636	EFHC1	GO:0120038;GO:1903047;GO:0021987;GO:0021885;GO:0000922;GO:0000226;GO:0016043;GO:0044444;GO:0021795;GO:0051302;GO:0000910;GO:0008150;GO:0006996;GO:0021543;GO:0005509;GO:0055074;GO:0003674;GO:0009987;GO:0022402;GO:0005622;GO:0051674;GO:0055065;GO:0097458;GO:0048856;GO:0042981;GO:0032502;GO:0000278;GO:0048878;GO:0043065;GO:0006875;GO:0044297;GO:0005929;GO:0005813;GO:0019725;GO:0042592;GO:0007052;GO:…	-	4GQ3T	S	sp|Q5JVL4|EFHC1_HUMAN EF-hand domain-containing protein 1 OS=Homo sapiens OX=9606 GN=EFHC1 PE=1 SV=1	XP_040409800.1 EF-hand domain-containing protein 1 isoform X1 [Cygnus olor]	GO:1903047//mitotic cell cycle process;GO:0021987//cerebral cortex development;GO:0021885//forebrain cell migration;GO:0000226//microtubule cytoskeleton organization;GO:0016043//cellular component organization;GO:0021795//cerebral cortex cell migration;GO:0051302//regulation of cell division;GO:0000910//cytokinesis;GO:0008150//biological_process;GO:0006996//organelle organization;GO:0021543//pall…	GO:0120038//obsolete plasma membrane bounded cell projection part;GO:0000922//spindle pole;GO:0044444//obsolete cytoplasmic part;GO:0005622//intracellular anatomical structure;GO:0097458//obsolete neuron part;GO:0044297//cell body;GO:0005929//cilium;GO:0005813//centrosome;GO:0005815//microtubule organizing center;GO:0044464//obsolete cell part;GO:0072686//mitotic spindle;GO:0042995//cell projecti…	GO:0005509//calcium ion binding;GO:0003674//molecular_function;GO:0005488//binding;GO:0008092//cytoskeletal protein binding;GO:0043169//cation binding;GO:0005515//protein binding;GO:0046872//metal ion binding;GO:0043014//alpha-tubulin binding;GO:0043167//ion binding;GO:0015631//tubulin binding;GO:0008022//protein C-terminus binding;	-	EFHC1
LOC125181453	51.3304	0.4487	-1.156	5.356e-13	3.157e-12	Down Regulation	NW_025928250.1	18972	20010	-	1039	LOC125181453	-	-	4GVXC	S	-	XP_040395355.1 zinc finger protein 853-like isoform X1 [Cygnus olor]	-	-	-	-	-
LOC106040661	17.8391	0.1906	-2.391	6.631e-13	3.881e-12	Down Regulation	NW_025927668.1	10103394	10132221	+	3408	LOC106040661	GO:0043229;GO:0071944;GO:0044449;GO:0120025;GO:0044424;GO:0097435;GO:0044085;GO:0061061;GO:0046716;GO:0099081;GO:0043292;GO:0030036;GO:0065008;GO:0030154;GO:0044422;GO:0055120;GO:0005623;GO:0043226;GO:0098797;GO:0005737;GO:0016020;GO:0055002;GO:2000241;GO:0008307;GO:0071840;GO:0005575;GO:0010927;GO:0043228;GO:0048869;GO:0030424;GO:0031032;GO:0050789;GO:0007626;GO:0043232;GO:0048646;GO:0009653;GO:…	K16513	4GK1S	T	sp|O75052|CAPON_HUMAN Carboxyl-terminal PDZ ligand of neuronal nitric oxide synthase protein OS=Homo sapiens OX=9606 GN=NOS1AP PE=1 SV=3	XP_035411254.1 carboxyl-terminal PDZ ligand of neuronal nitric oxide synthase protein-like [Cygnus atratus]	GO:0097435//supramolecular fiber organization;GO:0044085//cellular component biogenesis;GO:0061061//muscle structure development;GO:0046716//muscle cell cellular homeostasis;GO:0030036//actin cytoskeleton organization;GO:0065008//regulation of biological quality;GO:0030154//cell differentiation;GO:0055002//striated muscle cell development;GO:2000241//regulation of reproductive process;GO:0071840/…	GO:0043229//intracellular organelle;GO:0071944//cell periphery;GO:0044449//obsolete contractile fiber part;GO:0120025//plasma membrane bounded cell projection;GO:0044424//obsolete intracellular part;GO:0099081//supramolecular polymer;GO:0043292//contractile fiber;GO:0044422//obsolete organelle part;GO:0055120//striated muscle dense body;GO:0005623//obsolete cell;GO:0043226//organelle;GO:0098797//…	GO:0008307//structural constituent of muscle;GO:0030235//nitric-oxide synthase regulator activity;GO:0098772//molecular function regulator;GO:0005488//binding;GO:0030234//enzyme regulator activity;GO:0005515//protein binding;GO:0003674//molecular_function;GO:0005198//structural molecule activity;	ko04713(Circadian entrainment)	NOS1AP
LOC106049853	30.4874	0.3301	-1.599	1.887e-12	1.074e-11	Down Regulation	NW_025928215.1	9619	12852	+	2577	LOC106049853	GO:0008150;GO:0031325;GO:0098852;GO:0042175;GO:0016323;GO:0051246;GO:0003674;GO:0005774;GO:0009595;GO:0022407;GO:0044444;GO:0030882;GO:0050870;GO:0098543;GO:0006952;GO:0098827;GO:0002694;GO:0044425;GO:0031090;GO:0045089;GO:0030884;GO:0005769;GO:0033077;GO:0098590;GO:0009605;GO:0043231;GO:0048007;GO:0002521;GO:0009889;GO:0051249;GO:0010008;GO:0042102;GO:0002682;GO:0016045;GO:0031347;GO:2000026;GO:…	K06448	4GNTH	S	sp|Q4ACW4|CD1D_PANTR Antigen-presenting glycoprotein CD1d OS=Pan troglodytes OX=9598 GN=CD1D PE=3 SV=1	XP_013057736.1 PREDICTED: antigen-presenting glycoprotein CD1d-like [Anser cygnoides domesticus]	GO:0008150//biological_process;GO:0031325//positive regulation of cellular metabolic process;GO:0051246//regulation of protein metabolic process;GO:0009595//detection of biotic stimulus;GO:0022407//regulation of cell-cell adhesion;GO:0050870//positive regulation of T cell activation;GO:0098543//detection of other organism;GO:0006952//defense response;GO:0002694//regulation of leukocyte activation…	GO:0098852//lytic vacuole membrane;GO:0042175//nuclear outer membrane-endoplasmic reticulum membrane network;GO:0016323//basolateral plasma membrane;GO:0005774//vacuolar membrane;GO:0044444//obsolete cytoplasmic part;GO:0098827//endoplasmic reticulum subcompartment;GO:0044425//obsolete membrane part;GO:0031090//organelle membrane;GO:0005769//early endosome;GO:0098590//plasma membrane region;GO:00…	GO:0003674//molecular_function;GO:0030882//lipid antigen binding;GO:0030884//exogenous lipid antigen binding;GO:0042393//histone binding;GO:0051861//glycolipid binding;GO:0033218//amide binding;GO:0044877//protein-containing complex binding;GO:0042608//T cell receptor binding;GO:0030883//endogenous lipid antigen binding;GO:0003823//antigen binding;GO:0071723//lipopeptide binding;GO:0005515//prote…	ko04640(Hematopoietic cell lineage);ko04530(Tight junction)	CD1D
POLH	50.9136	0.4577	-1.128	2.095e-12	1.189e-11	Down Regulation	NW_025927786.1	2458293	2467625	-	2285	POLH	GO:0000003;GO:0006302;GO:0034061;GO:0051726;GO:0005737;GO:0048583;GO:0031974;GO:0034645;GO:0048522;GO:0005575;GO:0010564;GO:0044446;GO:0000731;GO:0048519;GO:0043226;GO:0031981;GO:0009792;GO:0003676;GO:0010948;GO:0009058;GO:0048585;GO:0051171;GO:0006290;GO:0005623;GO:0016779;GO:0008152;GO:0019438;GO:0003887;GO:0044422;GO:2001021;GO:1901362;GO:0060255;GO:0045930;GO:0044260;GO:0043229;GO:0009628;GO:…	K03509	4GICD	L	sp|Q9JJN0|POLH_MOUSE DNA polymerase eta OS=Mus musculus OX=10090 GN=Polh PE=1 SV=1	XP_035411621.1 DNA polymerase eta [Cygnus atratus]	GO:0000003//reproduction;GO:0006302//double-strand break repair;GO:0051726//regulation of cell cycle;GO:0048583//regulation of response to stimulus;GO:0034645//cellular macromolecule biosynthetic process;GO:0048522//positive regulation of cellular process;GO:0010564//regulation of cell cycle process;GO:0000731//DNA synthesis involved in DNA repair;GO:0048519//negative regulation of biological pro…	GO:0005737//cytoplasm;GO:0031974//membrane-enclosed lumen;GO:0005575//cellular_component;GO:0044446//obsolete intracellular organelle part;GO:0043226//organelle;GO:0031981//nuclear lumen;GO:0005623//obsolete cell;GO:0044422//obsolete organelle part;GO:0043229//intracellular organelle;GO:0044424//obsolete intracellular part;GO:0005829//cytosol;GO:0005634//nucleus;GO:0043233//organelle lumen;GO:004…	GO:0034061//DNA polymerase activity;GO:0003676//nucleic acid binding;GO:0016779//nucleotidyltransferase activity;GO:0003887//DNA-directed DNA polymerase activity;GO:0003684//damaged DNA binding;GO:0140097//catalytic activity, acting on DNA;GO:0043167//ion binding;GO:0046872//metal ion binding;GO:0005515//protein binding;GO:0005488//binding;GO:0043169//cation binding;GO:0016740//transferase activi…	ko03460(Fanconi anemia pathway)	Polh
LOC106048382	34.4083	0.3194	-1.647	2.185e-12	1.238e-11	Down Regulation	NW_025927977.1	602661	611049	-	8389	LOC106048382	GO:0043227;GO:0005737;GO:0032550;GO:0035639;GO:0017076;GO:0097367;GO:0005575;GO:0043231;GO:0019001;GO:1901363;GO:0005622;GO:0005525;GO:0005488;GO:0000166;GO:0043226;GO:0043168;GO:0005829;GO:0001882;GO:0005634;GO:0032555;GO:0044464;GO:1901265;GO:0044444;GO:0032561;GO:0001883;GO:0003674;GO:0043167;GO:0005623;GO:0097159;GO:0043229;GO:0032549;GO:0036094;GO:0032553;GO:0044424	-	4GMBS	S	sp|Q80SU7|GVIN1_MOUSE Interferon-induced very large GTPase 1 OS=Mus musculus OX=10090 GN=Gvin1 PE=1 SV=1	XP_040408160.1 interferon-induced very large GTPase 1-like [Cygnus olor]	-	GO:0043227//membrane-bounded organelle;GO:0005737//cytoplasm;GO:0005575//cellular_component;GO:0043231//intracellular membrane-bounded organelle;GO:0005622//intracellular anatomical structure;GO:0043226//organelle;GO:0005829//cytosol;GO:0005634//nucleus;GO:0044464//obsolete cell part;GO:0044444//obsolete cytoplasmic part;GO:0005623//obsolete cell;GO:0043229//intracellular organelle;GO:0044424//ob…	GO:0032550//purine ribonucleoside binding;GO:0035639//purine ribonucleoside triphosphate binding;GO:0017076//purine nucleotide binding;GO:0097367//carbohydrate derivative binding;GO:0019001//guanyl nucleotide binding;GO:1901363//heterocyclic compound binding;GO:0005525//GTP binding;GO:0005488//binding;GO:0000166//nucleotide binding;GO:0043168//anion binding;GO:0001882//nucleoside binding;GO:00325…	-	Gvin1
ASTN2	46.6017	0.3912	-1.354	4.828e-12	2.657e-11	Down Regulation	NW_025927668.1	3605822	3950760	-	6908	ASTN2	GO:0005623;GO:0036477;GO:0006810;GO:0012505;GO:0048104;GO:0060341;GO:0043178;GO:0031982;GO:0008104;GO:0036094;GO:0044424;GO:0031224;GO:0005770;GO:0071944;GO:0043229;GO:0044297;GO:0005575;GO:0005768;GO:0009888;GO:0043533;GO:0001738;GO:0099568;GO:0005737;GO:0071702;GO:0016020;GO:0060187;GO:0044464;GO:0043169;GO:2000008;GO:0065007;GO:0097708;GO:0048519;GO:0043226;GO:0005488;GO:0003674;GO:0043167;GO:…	-	4GIIT	T	sp|O75129|ASTN2_HUMAN Astrotactin-2 OS=Homo sapiens OX=9606 GN=ASTN2 PE=1 SV=2	XP_040387027.1 astrotactin-2 isoform X2 [Cygnus olor]	GO:0006810//transport;GO:0048104//establishment of body hair or bristle planar orientation;GO:0060341//regulation of cellular localization;GO:0008104//protein localization;GO:0009888//tissue development;GO:0001738//morphogenesis of a polarized epithelium;GO:0071702//organic substance transport;GO:2000008//regulation of protein localization to cell surface;GO:0065007//biological regulation;GO:0048…	GO:0005623//obsolete cell;GO:0036477//somatodendritic compartment;GO:0012505//endomembrane system;GO:0031982//vesicle;GO:0044424//obsolete intracellular part;GO:0031224//intrinsic component of membrane;GO:0005770//late endosome;GO:0071944//cell periphery;GO:0043229//intracellular organelle;GO:0044297//cell body;GO:0005575//cellular_component;GO:0005768//endosome;GO:0099568//cytoplasmic region;GO:…	GO:0043178//alcohol binding;GO:0036094//small molecule binding;GO:0043533//inositol 1,3,4,5 tetrakisphosphate binding;GO:0043169//cation binding;GO:0005488//binding;GO:0003674//molecular_function;GO:0043167//ion binding;GO:0005509//calcium ion binding;GO:0046872//metal ion binding;GO:0043168//anion binding;	-	ASTN2
KBTBD13	66.4456	0.4908	-1.027	5.855e-12	3.21e-11	Down Regulation	NW_025927749.1	2691210	2693019	-	1810	KBTBD13	GO:0044424;GO:1901564;GO:0043687;GO:0044237;GO:0006464;GO:1902494;GO:0032446;GO:0044260;GO:0032991;GO:0008150;GO:0005623;GO:1990234;GO:0008152;GO:0044444;GO:0006807;GO:0043170;GO:0044464;GO:0031461;GO:0005829;GO:0005622;GO:0071704;GO:0009987;GO:0000151;GO:0043412;GO:0005575;GO:0044238;GO:0044267;GO:0005737;GO:0019538;GO:0031463;GO:0016567;GO:0036211;GO:0070647	-	4GPV2	S	sp|C9JR72|KBTBD_HUMAN Kelch repeat and BTB domain-containing protein 13 OS=Homo sapiens OX=9606 GN=KBTBD13 PE=1 SV=1	XP_040426101.1 kelch repeat and BTB domain-containing protein 13 [Cygnus olor]	GO:1901564//organonitrogen compound metabolic process;GO:0043687//post-translational protein modification;GO:0044237//cellular metabolic process;GO:0006464//cellular protein modification process;GO:0032446//protein modification by small protein conjugation;GO:0044260//cellular macromolecule metabolic process;GO:0008150//biological_process;GO:0008152//metabolic process;GO:0006807//nitrogen compoun…	GO:0044424//obsolete intracellular part;GO:1902494//catalytic complex;GO:0032991//protein-containing complex;GO:0005623//obsolete cell;GO:1990234//transferase complex;GO:0044444//obsolete cytoplasmic part;GO:0044464//obsolete cell part;GO:0031461//cullin-RING ubiquitin ligase complex;GO:0005829//cytosol;GO:0005622//intracellular anatomical structure;GO:0000151//ubiquitin ligase complex;GO:0005575…	-	-	KBTBD13
LOC125184897	46.8719	0.4163	-1.264	5.937e-12	3.253e-11	Down Regulation	NW_025927787.1	1134062	1139681	+	2736	LOC125184897	-	-	-	-	-	-	-	-	-	-	-
LOC106039849	28.3634	0.3323	-1.589	6.959e-12	3.803e-11	Down Regulation	NW_025927688.1	6262968	6265808	+	1029	LOC106039849	GO:0098796;GO:0009889;GO:0002521;GO:0033077;GO:0042802;GO:0005198;GO:0002682;GO:0042981;GO:0048856;GO:0033036;GO:0051716;GO:0006897;GO:0009893;GO:0005622;GO:0002684;GO:0140110;GO:0009987;GO:0003674;GO:0008150;GO:0031325;GO:0032991;GO:0050851;GO:0044444;GO:0002764;GO:0030159;GO:0030662;GO:0031090;GO:0044425;GO:0005886;GO:0071702;GO:0065007;GO:0098657;GO:2000112;GO:0002520;GO:0045944;GO:0002253;GO:…	K06450	4GUWG	T	sp|P18438|CD3D_SHEEP T-cell surface glycoprotein CD3 delta chain OS=Ovis aries OX=9940 GN=CD3D PE=1 SV=1	XP_013042755.1 PREDICTED: T-cell surface glycoprotein CD3 delta chain isoform X1 [Anser cygnoides domesticus]	GO:0009889//regulation of biosynthetic process;GO:0002521//leukocyte differentiation;GO:0033077//T cell differentiation in thymus;GO:0002682//regulation of immune system process;GO:0042981//regulation of apoptotic process;GO:0048856//anatomical structure development;GO:0033036//macromolecule localization;GO:0051716//cellular response to stimulus;GO:0006897//endocytosis;GO:0009893//positive regula…	GO:0098796//membrane protein complex;GO:0005622//intracellular anatomical structure;GO:0032991//protein-containing complex;GO:0044444//obsolete cytoplasmic part;GO:0030662//coated vesicle membrane;GO:0031090//organelle membrane;GO:0044425//obsolete membrane part;GO:0005886//plasma membrane;GO:0031982//vesicle;GO:0030659//cytoplasmic vesicle membrane;GO:0031224//intrinsic component of membrane;GO:…	GO:0042802//identical protein binding;GO:0005198//structural molecule activity;GO:0140110//transcription regulator activity;GO:0003674//molecular_function;GO:0030159//signaling receptor complex adaptor activity;GO:0060089//molecular transducer activity;GO:0032947//molecular adaptor activity;GO:0042608//T cell receptor binding;GO:0044877//protein-containing complex binding;GO:0042803//protein homo…	ko04660(T cell receptor signaling pathway);ko04659(Th17 cell differentiation);ko04658(Th1 and Th2 cell differentiation);ko04640(Hematopoietic cell lineage)	CD3D
LOC125181763	48.3048	0.4612	-1.116	7.027e-12	3.838e-11	Down Regulation	NW_025928678.1	4	3480	+	2929	LOC125181763	GO:0008150;GO:1901360;GO:0003674;GO:0043167;GO:0097159;GO:0050789;GO:0006139;GO:0018130;GO:0043170;GO:0010556;GO:0044237;GO:0010468;GO:0090304;GO:0034641;GO:0046872;GO:0051252;GO:0043231;GO:0019222;GO:0044249;GO:0003677;GO:0031323;GO:0044238;GO:0009889;GO:0010467;GO:0043227;GO:0006725;GO:0046483;GO:0009059;GO:0016070;GO:0006355;GO:0005634;GO:0005622;GO:0009987;GO:0019219;GO:0031326;GO:1901363;GO:…	-	4GVWT	K	sp|B1H2Q6|ZN865_XENTR Zinc finger protein 865 OS=Xenopus tropicalis OX=8364 GN=znf865 PE=2 SV=1	KAF1534616.1 hypothetical protein FQV10_0011256, partial [Eudyptes schlegeli]	GO:0008150//biological_process;GO:1901360//organic cyclic compound metabolic process;GO:0050789//regulation of biological process;GO:0006139//nucleobase-containing compound metabolic process;GO:0018130//heterocycle biosynthetic process;GO:0043170//macromolecule metabolic process;GO:0010556//regulation of macromolecule biosynthetic process;GO:0044237//cellular metabolic process;GO:0010468//regulat…	GO:0043231//intracellular membrane-bounded organelle;GO:0043227//membrane-bounded organelle;GO:0005634//nucleus;GO:0005622//intracellular anatomical structure;GO:0005623//obsolete cell;GO:0044424//obsolete intracellular part;GO:0043229//intracellular organelle;GO:0005575//cellular_component;GO:0044464//obsolete cell part;GO:0043226//organelle;	GO:0003674//molecular_function;GO:0043167//ion binding;GO:0097159//organic cyclic compound binding;GO:0046872//metal ion binding;GO:0003677//DNA binding;GO:1901363//heterocyclic compound binding;GO:0043169//cation binding;GO:0003676//nucleic acid binding;GO:0005488//binding;	-	znf865
MCF2L2	77.0885	0.481	-1.056	8.547e-12	4.64e-11	Down Regulation	NW_025927675.1	361057	527504	+	11554	MCF2L2	GO:0005515;GO:0048583;GO:0017016;GO:0019899;GO:0065007;GO:0023051;GO:0010646;GO:0051020;GO:0005488;GO:0051056;GO:0050794;GO:0009966;GO:0005089;GO:0035023;GO:0008150;GO:0005088;GO:0003674;GO:0065009;GO:0017048;GO:0050789;GO:0098772;GO:1902531;GO:0046578;GO:0031267;GO:0005085	-	4GN46	T	sp|Q63406|MCF2L_RAT Guanine nucleotide exchange factor DBS OS=Rattus norvegicus OX=10116 GN=Mcf2l PE=1 SV=3	XP_013030287.1 PREDICTED: probable guanine nucleotide exchange factor MCF2L2 isoform X3 [Anser cygnoides domesticus] __gt;XP_013030288.1 PREDICTED: probable guanine nucleotide exchange factor MCF2L2 isoform X3 [Anser cygnoides domesticus]	GO:0048583//regulation of response to stimulus;GO:0065007//biological regulation;GO:0023051//regulation of signaling;GO:0010646//regulation of cell communication;GO:0051056//regulation of small GTPase mediated signal transduction;GO:0050794//regulation of cellular process;GO:0009966//regulation of signal transduction;GO:0035023//regulation of Rho protein signal transduction;GO:0008150//biological…	-	GO:0005515//protein binding;GO:0017016//small GTPase binding;GO:0019899//enzyme binding;GO:0051020//GTPase binding;GO:0005488//binding;GO:0005089//guanyl-nucleotide exchange factor activity;GO:0005088//guanyl-nucleotide exchange factor activity;GO:0003674//molecular_function;GO:0017048//small GTPase binding;GO:0098772//molecular function regulator;GO:0031267//small GTPase binding;GO:0005085//guan…	-	Mcf2l
KCNK10	59.7499	0.4436	-1.173	1.275e-11	6.832e-11	Down Regulation	NW_025927714.1	4857038	4923438	+	3610	KCNK10	GO:0032501;GO:0098660;GO:0050789;GO:0015318;GO:0016021;GO:0032879;GO:0008150;GO:0015075;GO:0003674;GO:0071805;GO:0006812;GO:0022841;GO:0022836;GO:0015079;GO:0044425;GO:0007154;GO:0050890;GO:0023052;GO:0007611;GO:0098655;GO:0051179;GO:0031226;GO:0044459;GO:0006811;GO:0030001;GO:0022842;GO:0022839;GO:0005244;GO:0009987;GO:0034762;GO:0022803;GO:0050896;GO:0005887;GO:0051716;GO:0051234;GO:0005216;GO:…	K04920	4GPG4	P	sp|Q9JIS4|KCNKA_RAT Potassium channel subfamily K member 10 OS=Rattus norvegicus OX=10116 GN=Kcnk10 PE=2 SV=1	XP_013038053.1 PREDICTED: potassium channel subfamily K member 10 [Anser cygnoides domesticus] __gt;XP_035395566.1 potassium channel subfamily K member 10 [Cygnus atratus] __gt;XP_040415465.1 potassium channel subfamily K member 10 isoform X1 [Cygnus olor]	GO:0032501//multicellular organismal process;GO:0098660//inorganic ion transmembrane transport;GO:0050789//regulation of biological process;GO:0032879//regulation of localization;GO:0008150//biological_process;GO:0071805//potassium ion transmembrane transport;GO:0006812//cation transport;GO:0007154//cell communication;GO:0050890//cognition;GO:0023052//signaling;GO:0007611//learning or memory;GO:0…	GO:0016021//integral component of membrane;GO:0044425//obsolete membrane part;GO:0031226//intrinsic component of plasma membrane;GO:0044459//obsolete plasma membrane part;GO:0005887//integral component of plasma membrane;GO:0005623//obsolete cell;GO:0031224//intrinsic component of membrane;GO:0071944//cell periphery;GO:0016020//membrane;GO:0005886//plasma membrane;GO:0005575//cellular_component;G…	GO:0015318//inorganic molecular entity transmembrane transporter activity;GO:0015075//ion transmembrane transporter activity;GO:0003674//molecular_function;GO:0022841//potassium ion leak channel activity;GO:0022836//gated channel activity;GO:0015079//potassium ion transmembrane transporter activity;GO:0022842//narrow pore channel activity;GO:0022839//ion gated channel activity;GO:0005244//voltage…	ko04971(Gastric acid secretion)	Kcnk10
THOC3	79.4046	0.496	-1.011	1.278e-11	6.848e-11	Down Regulation	NW_025927788.1	673431	678957	-	2842	THOC3	GO:0070727;GO:0006886;GO:0005623;GO:0008152;GO:0044422;GO:0044428;GO:0034613;GO:0051236;GO:0006810;GO:0000346;GO:0006405;GO:0043229;GO:0050657;GO:0051169;GO:0008104;GO:0044424;GO:0006611;GO:0051649;GO:0071702;GO:0050658;GO:0005575;GO:0071426;GO:0006406;GO:0051028;GO:0044446;GO:0006403;GO:0071704;GO:0043226;GO:0044464;GO:0000445;GO:0043170;GO:0000347;GO:0051641;GO:0045184;GO:0031503;GO:0032991;GO:…	K12880	4GQJ2	S	sp|Q29RH4|THOC3_BOVIN THO complex subunit 3 OS=Bos taurus OX=9913 GN=THOC3 PE=2 SV=1	XP_013031194.1 PREDICTED: THO complex subunit 3, partial [Anser cygnoides domesticus]	GO:0070727//cellular macromolecule localization;GO:0006886//intracellular protein transport;GO:0008152//metabolic process;GO:0034613//cellular protein localization;GO:0051236//establishment of RNA localization;GO:0006810//transport;GO:0006405//RNA export from nucleus;GO:0050657//nucleic acid transport;GO:0051169//nuclear transport;GO:0008104//protein localization;GO:0006611//protein export from n…	GO:0005623//obsolete cell;GO:0044422//obsolete organelle part;GO:0044428//obsolete nuclear part;GO:0000346//transcription export complex;GO:0043229//intracellular organelle;GO:0044424//obsolete intracellular part;GO:0005575//cellular_component;GO:0044446//obsolete intracellular organelle part;GO:0043226//organelle;GO:0044464//obsolete cell part;GO:0000445//THO complex part of transcription export…	-	ko03040(Spliceosome);ko03013(Nucleocytoplasmic transport)	THOC3
ELFN2	25.0174	0.2575	-1.957	1.758e-11	9.353e-11	Down Regulation	NW_025927850.1	1157756	1160594	-	2839	ELFN2	GO:0009892;GO:0031324;GO:0031399;GO:0043086;GO:0051171;GO:0098772;GO:0035308;GO:0031400;GO:0080090;GO:0051336;GO:0010923;GO:0019888;GO:0031224;GO:0035304;GO:0060255;GO:0019220;GO:0051248;GO:0005575;GO:0016020;GO:0051172;GO:0010605;GO:0030234;GO:0065007;GO:0048519;GO:0045936;GO:0051174;GO:0019212;GO:0032269;GO:0050794;GO:0008150;GO:0051246;GO:0003674;GO:0019208;GO:0065009;GO:0032515;GO:0010921;GO:…	K17568	4GKG2	T	sp|Q5R3F8|PPR29_HUMAN Protein phosphatase 1 regulatory subunit 29 OS=Homo sapiens OX=9606 GN=ELFN2 PE=1 SV=1	XP_013036556.1 PREDICTED: protein phosphatase 1 regulatory subunit 29 [Anser cygnoides domesticus]	GO:0009892//negative regulation of metabolic process;GO:0031324//negative regulation of cellular metabolic process;GO:0031399//regulation of protein modification process;GO:0043086//negative regulation of catalytic activity;GO:0051171//regulation of nitrogen compound metabolic process;GO:0035308//negative regulation of protein dephosphorylation;GO:0031400//negative regulation of protein modificat…	GO:0031224//intrinsic component of membrane;GO:0005575//cellular_component;GO:0016020//membrane;GO:0016021//integral component of membrane;GO:0044425//obsolete membrane part;	GO:0098772//molecular function regulator;GO:0019888//protein phosphatase regulator activity;GO:0030234//enzyme regulator activity;GO:0019212//phosphatase inhibitor activity;GO:0003674//molecular_function;GO:0019208//phosphatase regulator activity;GO:0004864//protein phosphatase inhibitor activity;GO:0004857//enzyme inhibitor activity;	-	ELFN2
ENPP5	24.3302	0.3107	-1.687	4.361e-11	2.256e-10	Down Regulation	NW_025927695.1	4865364	4876914	-	3631	ENPP5	GO:0016020;GO:0044281;GO:0044248;GO:1901361;GO:1901575;GO:0005575;GO:0005886;GO:0034404;GO:0005488;GO:0071704;GO:0043169;GO:0009058;GO:0044464;GO:0009117;GO:0006807;GO:1901362;GO:0019637;GO:0019438;GO:0006793;GO:0044271;GO:0005623;GO:0008152;GO:0005576;GO:1901576;GO:0031224;GO:0055086;GO:0071944;GO:0006796;GO:0009166;GO:0034654;GO:0031226;GO:0044459;GO:0044270;GO:0044249;GO:1901292;GO:0044238;GO:…	K18398	4GRCN	S	sp|Q9UJA9|ENPP5_HUMAN Ectonucleotide pyrophosphatase/phosphodiesterase family member 5 OS=Homo sapiens OX=9606 GN=ENPP5 PE=1 SV=1	XP_013039964.1 PREDICTED: ectonucleotide pyrophosphatase/phosphodiesterase family member 5 [Anser cygnoides domesticus] __gt;XP_013039965.1 PREDICTED: ectonucleotide pyrophosphatase/phosphodiesterase family member 5 [Anser cygnoides domesticus] __gt;XP_013039966.1 PREDICTED: ectonucleotide pyrophosphatase/phosphodiesterase family member 5 [Anser cygnoides domesticus] __gt;XP_013039967.1 PREDICTED…	GO:0044281//small molecule metabolic process;GO:0044248//cellular catabolic process;GO:1901361//organic cyclic compound catabolic process;GO:1901575//organic substance catabolic process;GO:0034404//nucleobase-containing small molecule biosynthetic process;GO:0071704//organic substance metabolic process;GO:0009058//biosynthetic process;GO:0009117//nucleotide metabolic process;GO:0006807//nitrogen …	GO:0016020//membrane;GO:0005575//cellular_component;GO:0005886//plasma membrane;GO:0044464//obsolete cell part;GO:0005623//obsolete cell;GO:0005576//extracellular region;GO:0031224//intrinsic component of membrane;GO:0071944//cell periphery;GO:0031226//intrinsic component of plasma membrane;GO:0044459//obsolete plasma membrane part;GO:0005887//integral component of plasma membrane;GO:0016021//int…	GO:0005488//binding;GO:0043169//cation binding;GO:0016462//pyrophosphatase activity;GO:0016818//hydrolase activity, acting on acid anhydrides, in phosphorus-containing anhydrides;GO:0004551//nucleotide diphosphatase activity;GO:0016817//hydrolase activity, acting on acid anhydrides;GO:0043167//ion binding;GO:0003674//molecular_function;GO:0016787//hydrolase activity;GO:0046872//metal ion binding;…	-	ENPP5
ATP8	66.7022	0.2618	-1.933	4.586e-11	2.366e-10	Down Regulation	NC_023832.1	9033	9200	+	168	ATP8	GO:0006163;GO:0009167;GO:0006139;GO:0045259;GO:0016021;GO:0098655;GO:0072521;GO:0034641;GO:0005753;GO:1901566;GO:0006811;GO:0044249;GO:0044238;GO:0051179;GO:0051234;GO:0046483;GO:1901135;GO:0044422;GO:1901362;GO:0019693;GO:0009142;GO:0019438;GO:0006810;GO:0006793;GO:0008152;GO:0005623;GO:0098662;GO:0009144;GO:0015672;GO:0044424;GO:0090407;GO:0034654;GO:0009156;GO:0043229;GO:1901293;GO:0006754;GO:…	K02125	4GWKU	C	sp|Q9XKZ5|ATP8_AYTAM ATP synthase protein 8 OS=Aythya americana OX=30385 GN=MT-ATP8 PE=3 SV=1	YP_002213629.1 ATP synthase F0 subunit 8 [Anser anser] __gt;YP_009020714.1 ATP synthase F0 subunit 8 [Anser cygnoides] __gt;YP_009108559.1 ATP synthase F0 subunit 8 [Anser indicus] __gt;ADY86008.1 ATP synthase F0 subunit 8 [Anser fabalis] __gt;ASB29001.1 ATP synthase F0 subunit 8 [Anser sp.] __gt;ACH47155.1 ATPase 8 [Anser anser] __gt;AHM02289.1 ATP synthase F0 subunit 8 [Anser cygnoides] __gt;AI…	GO:0006163//purine nucleotide metabolic process;GO:0009167//purine ribonucleoside monophosphate metabolic process;GO:0006139//nucleobase-containing compound metabolic process;GO:0098655//cation transmembrane transport;GO:0072521//purine-containing compound metabolic process;GO:0034641//cellular nitrogen compound metabolic process;GO:1901566//organonitrogen compound biosynthetic process;GO:0006811…	GO:0045259//proton-transporting ATP synthase complex;GO:0016021//integral component of membrane;GO:0005753//mitochondrial proton-transporting ATP synthase complex;GO:0044422//obsolete organelle part;GO:0005623//obsolete cell;GO:0044424//obsolete intracellular part;GO:0043229//intracellular organelle;GO:0031966//mitochondrial membrane;GO:0019866//organelle inner membrane;GO:0005575//cellular_compo…	GO:0015077//inorganic cation transmembrane transporter activity;GO:0022857//transmembrane transporter activity;GO:0022890//inorganic cation transmembrane transporter activity;GO:0003674//molecular_function;GO:0015075//ion transmembrane transporter activity;GO:0015318//inorganic molecular entity transmembrane transporter activity;GO:0015078//proton transmembrane transporter activity;GO:0008324//ca…	ko04714(Thermogenesis);ko00190(Oxidative phosphorylation)	MT-ATP8
LOC106048001	35.5468	0.4136	-1.274	4.807e-11	2.477e-10	Down Regulation	NW_025927930.1	628632	637640	-	7282	LOC106048001	GO:0002687;GO:0044425;GO:0048037;GO:0003824;GO:0007568;GO:0006952;GO:0044237;GO:0044444;GO:0006954;GO:0008150;GO:0008217;GO:0032879;GO:0005509;GO:0050900;GO:0048584;GO:0003674;GO:0034762;GO:0009987;GO:0005902;GO:0005615;GO:0002684;GO:0005622;GO:0016638;GO:0051674;GO:0052594;GO:0051716;GO:0031347;GO:0035902;GO:0002682;GO:0031410;GO:0032502;GO:0034764;GO:0044092;GO:0043227;GO:0030335;GO:0042221;GO:…	K00276	4GPYT	Q	sp|O70423|AOC3_MOUSE Membrane primary amine oxidase OS=Mus musculus OX=10090 GN=Aoc3 PE=1 SV=3	XP_038024683.1 LOW QUALITY PROTEIN: membrane primary amine oxidase [Anas platyrhynchos]	GO:0002687//positive regulation of leukocyte migration;GO:0007568//aging;GO:0006952//defense response;GO:0044237//cellular metabolic process;GO:0006954//inflammatory response;GO:0008150//biological_process;GO:0008217//regulation of blood pressure;GO:0032879//regulation of localization;GO:0050900//leukocyte migration;GO:0048584//positive regulation of response to stimulus;GO:0034762//regulation of…	GO:0044425//obsolete membrane part;GO:0044444//obsolete cytoplasmic part;GO:0005902//microvillus;GO:0005615//extracellular space;GO:0005622//intracellular anatomical structure;GO:0031410//cytoplasmic vesicle;GO:0043227//membrane-bounded organelle;GO:0005769//early endosome;GO:0043231//intracellular membrane-bounded organelle;GO:0031224//intrinsic component of membrane;GO:0031982//vesicle;GO:00057…	GO:0048037//obsolete cofactor binding;GO:0003824//catalytic activity;GO:0005509//calcium ion binding;GO:0003674//molecular_function;GO:0016638//oxidoreductase activity, acting on the CH-NH2 group of donors;GO:0052594//aminoacetone:oxygen oxidoreductase(deaminating) activity;GO:0042802//identical protein binding;GO:0046983//protein dimerization activity;GO:0016641//oxidoreductase activity, acting …	ko00410(beta-Alanine metabolism);ko00360(Phenylalanine metabolism);ko00350(Tyrosine metabolism);ko00260(Glycine, serine and threonine metabolism)	Aoc3
LOC106029505	11.8264	0.1689	-2.566	1.077e-10	5.403e-10	Down Regulation	NW_025928236.1	31967	50197	+	1756	LOC106029505	GO:0044459;GO:0032991;GO:0008150;GO:0098796;GO:0005886;GO:0005575;GO:0002474;GO:0005623;GO:0016020;GO:0016021;GO:0048002;GO:0044464;GO:0098797;GO:0019882;GO:0044425;GO:0042612;GO:0002376;GO:0031224;GO:0071944;GO:0042611	K06751	4GT9C	T	sp|P15979|HA1F_CHICK Class I histocompatibility antigen, F10 alpha chain OS=Gallus gallus OX=9031 PE=1 SV=1	XP_038043784.1 class I histocompatibility antigen, F10 alpha chain isoform X4 [Anas platyrhynchos]	GO:0008150//biological_process;GO:0002474//antigen processing and presentation of peptide antigen via MHC class I;GO:0048002//antigen processing and presentation of peptide antigen;GO:0019882//antigen processing and presentation;GO:0002376//immune system process;	GO:0044459//obsolete plasma membrane part;GO:0032991//protein-containing complex;GO:0098796//membrane protein complex;GO:0005886//plasma membrane;GO:0005575//cellular_component;GO:0005623//obsolete cell;GO:0016020//membrane;GO:0016021//integral component of membrane;GO:0044464//obsolete cell part;GO:0098797//plasma membrane protein complex;GO:0044425//obsolete membrane part;GO:0042612//MHC class …	-	ko04650(Natural killer cell mediated cytotoxicity);ko04612(Antigen processing and presentation);ko04514(Cell adhesion molecules);ko04218(Cellular senescence);ko04145(Phagosome);ko04144(Endocytosis)	-
S100Z	19.3494	0.2843	-1.814	1.23e-10	6.147e-10	Down Regulation	NW_025927934.1	29252	34241	+	2595	S100Z	GO:0043169;GO:0005515;GO:0042803;GO:0043167;GO:0003674;GO:0005509;GO:0046983;GO:0005488;GO:0042802;GO:0046872	-	4GVAT	S	sp|Q8WXG8|S100Z_HUMAN Protein S100-Z OS=Homo sapiens OX=9606 GN=S100Z PE=1 SV=4	XP_009635537.2 protein S100-Z [Egretta garzetta]	-	-	GO:0043169//cation binding;GO:0005515//protein binding;GO:0042803//protein homodimerization activity;GO:0043167//ion binding;GO:0003674//molecular_function;GO:0005509//calcium ion binding;GO:0046983//protein dimerization activity;GO:0005488//binding;GO:0042802//identical protein binding;GO:0046872//metal ion binding;	-	S100Z
LOC106034098	30.1976	0.3892	-1.361	1.234e-10	6.166e-10	Down Regulation	NW_025927674.1	3349354	3371473	+	2916	LOC106034098	GO:0044085;GO:0007155;GO:0015630;GO:0044424;GO:0060271;GO:0120025;GO:0043229;GO:0005623;GO:0006810;GO:0030036;GO:0044422;GO:0099081;GO:0031023;GO:0044446;GO:0019904;GO:0030674;GO:0043226;GO:0035020;GO:0005575;GO:0030030;GO:0005911;GO:0071840;GO:0009855;GO:0099513;GO:0048583;GO:0005737;GO:0007368;GO:2000145;GO:0043228;GO:0044463;GO:0044430;GO:0030031;GO:0043232;GO:0007389;GO:0007017;GO:0030054;GO:…	K06085	4GQX7	S	sp|Q9Y2D8|ADIP_HUMAN Afadin- and alpha-actinin-binding protein OS=Homo sapiens OX=9606 GN=SSX2IP PE=1 SV=3	XP_013033464.1 PREDICTED: afadin- and alpha-actinin-binding protein isoform X1 [Anser cygnoides domesticus]	GO:0044085//cellular component biogenesis;GO:0007155//cell adhesion;GO:0060271//cilium assembly;GO:0006810//transport;GO:0030036//actin cytoskeleton organization;GO:0031023//microtubule organizing center organization;GO:0035020//regulation of Rac protein signal transduction;GO:0030030//cell projection organization;GO:0071840//cellular component organization or biogenesis;GO:0009855//determination…	GO:0015630//microtubule cytoskeleton;GO:0044424//obsolete intracellular part;GO:0120025//plasma membrane bounded cell projection;GO:0043229//intracellular organelle;GO:0005623//obsolete cell;GO:0044422//obsolete organelle part;GO:0099081//supramolecular polymer;GO:0044446//obsolete intracellular organelle part;GO:0043226//organelle;GO:0005575//cellular_component;GO:0005911//cell-cell junction;GO:…	GO:0019904//protein domain specific binding;GO:0030674//protein-macromolecule adaptor activity;GO:0060090//molecular adaptor activity;GO:0005488//binding;GO:0005515//protein binding;GO:0003674//molecular_function;	ko04520(Adherens junction)	SSX2IP
LOC106045670	22.2012	0.3152	-1.666	1.427e-10	7.074e-10	Down Regulation	NW_025927760.1	1368748	1378598	-	4922	LOC106045670	GO:0051896;GO:0045591;GO:0010563;GO:1902531;GO:0008284;GO:0030155;GO:1901990;GO:0048584;GO:0050776;GO:0032879;GO:0043409;GO:1900040;GO:1904950;GO:0007154;GO:0048523;GO:0050867;GO:0046007;GO:0030217;GO:0014066;GO:2000134;GO:0023052;GO:0050858;GO:0002429;GO:0002456;GO:0051224;GO:0032502;GO:0031323;GO:0051048;GO:0051240;GO:0044459;GO:0023057;GO:0051222;GO:0010646;GO:0001932;GO:0070201;GO:0045786;GO:…	K06712	4CE1P	T	sp|P18892|BT1A1_BOVIN Butyrophilin subfamily 1 member A1 OS=Bos taurus OX=9913 GN=BTN1A1 PE=1 SV=2	XP_013051727.1 PREDICTED: butyrophilin subfamily 1 member A1-like isoform X3 [Anser cygnoides domesticus]	GO:0051896//regulation of protein kinase B signaling;GO:0045591//positive regulation of regulatory T cell differentiation;GO:0010563//negative regulation of phosphorus metabolic process;GO:1902531//regulation of intracellular signal transduction;GO:0008284//positive regulation of cell population proliferation;GO:0030155//regulation of cell adhesion;GO:1901990//regulation of mitotic cell cycle pha…	GO:0044459//obsolete plasma membrane part;GO:0044464//obsolete cell part;GO:0016021//integral component of membrane;GO:0005576//extracellular region;GO:0016020//membrane;GO:0044425//obsolete membrane part;GO:0031224//intrinsic component of membrane;GO:0005886//plasma membrane;GO:0031226//intrinsic component of plasma membrane;GO:0005887//integral component of plasma membrane;GO:0005623//obsolete …	GO:0038023//signaling receptor activity;GO:0005515//protein binding;GO:0005488//binding;GO:0005102//signaling receptor binding;GO:0003674//molecular_function;GO:0060089//molecular transducer activity;	-	BTN1A1
BORCS7	9.4255	0.07425	-3.751	1.799e-10	8.862e-10	Down Regulation	NW_025927678.1	2860378	2861222	+	300	BORCS7	GO:0005764;GO:0005829;GO:0044464;GO:0005765;GO:0044446;GO:0005622;GO:0043226;GO:0005575;GO:0005773;GO:0043231;GO:0044437;GO:0043227;GO:0016020;GO:0005737;GO:0044424;GO:0098805;GO:0000323;GO:0031090;GO:0043229;GO:0099078;GO:0098588;GO:0005623;GO:0044422;GO:0044445;GO:0032991;GO:0098852;GO:0044444;GO:0005774	-	4GUZW	S	sp|Q5REK7|BORC7_PONAB BLOC-1-related complex subunit 7 OS=Pongo abelii OX=9601 GN=BORCS7 PE=3 SV=3	XP_027315657.1 BLOC-1-related complex subunit 7 isoform X2 [Anas platyrhynchos] __gt;XP_032047632.1 BLOC-1-related complex subunit 7 [Aythya fuligula] __gt;XP_035185825.1 BLOC-1-related complex subunit 7 [Oxyura jamaicensis] __gt;XP_035403778.1 BLOC-1-related complex subunit 7 isoform X1 [Cygnus atratus] __gt;XP_040419259.1 BLOC-1-related complex subunit 7 [Cygnus olor]	-	GO:0005764//lysosome;GO:0005829//cytosol;GO:0044464//obsolete cell part;GO:0005765//lysosomal membrane;GO:0044446//obsolete intracellular organelle part;GO:0005622//intracellular anatomical structure;GO:0043226//organelle;GO:0005575//cellular_component;GO:0005773//vacuole;GO:0043231//intracellular membrane-bounded organelle;GO:0044437//obsolete vacuolar part;GO:0043227//membrane-bounded organelle…	-	-	BORCS7
STXBP5L	60.2801	0.4523	-1.145	1.904e-10	9.366e-10	Down Regulation	NW_025927836.1	1017493	1215815	-	4772	STXBP5L	GO:0099643;GO:0042593;GO:0023051;GO:0099536;GO:0016079;GO:0046907;GO:0065003;GO:0048518;GO:0097480;GO:0006836;GO:0050790;GO:0051345;GO:0032880;GO:0051650;GO:0030133;GO:0043087;GO:0050708;GO:0050890;GO:0098876;GO:0090276;GO:0065009;GO:0017157;GO:0032501;GO:0002793;GO:0006893;GO:0048519;GO:0000149;GO:0090278;GO:0034622;GO:0005575;GO:0005737;GO:0017016;GO:0048193;GO:0051336;GO:0044085;GO:0050709;GO:…	K08518	4GQ27	U	sp|Q9Y2K9|STB5L_HUMAN Syntaxin-binding protein 5-like OS=Homo sapiens OX=9606 GN=STXBP5L PE=1 SV=2	XP_040427977.1 syntaxin-binding protein 5-like isoform X9 [Cygnus olor]	GO:0099643//signal release from synapse;GO:0042593//glucose homeostasis;GO:0023051//regulation of signaling;GO:0099536//synaptic signaling;GO:0016079//synaptic vesicle exocytosis;GO:0046907//intracellular transport;GO:0065003//protein-containing complex assembly;GO:0048518//positive regulation of biological process;GO:0097480//establishment of synaptic vesicle localization;GO:0006836//neurotransm…	GO:0030133//transport vesicle;GO:0005575//cellular_component;GO:0005737//cytoplasm;GO:0071944//cell periphery;GO:0005623//obsolete cell;GO:0045202//synapse;GO:0005622//intracellular anatomical structure;GO:0098793//presynapse;GO:0098796//membrane protein complex;GO:0070382//exocytic vesicle;GO:0044425//obsolete membrane part;GO:0032991//protein-containing complex;GO:0044444//obsolete cytoplasmic …	GO:0000149//SNARE binding;GO:0017016//small GTPase binding;GO:0031267//small GTPase binding;GO:0017137//small GTPase binding;GO:0003674//molecular_function;GO:0060589//nucleoside-triphosphatase regulator activity;GO:0030234//enzyme regulator activity;GO:0098772//molecular function regulator;GO:0019899//enzyme binding;GO:0051020//GTPase binding;GO:0030695//GTPase regulator activity;GO:0019905//syn…	-	STXBP5L
LBX1	47.9616	0.4915	-1.025	3.035e-10	1.474e-09	Down Regulation	NW_025927678.1	2404312	2413047	+	1432	LBX1	GO:0051179;GO:0010467;GO:0007507;GO:0051450;GO:0044249;GO:0019222;GO:0048563;GO:0045892;GO:0007417;GO:0051128;GO:0009059;GO:0048598;GO:0042127;GO:0016070;GO:0050789;GO:0048569;GO:0048646;GO:0050768;GO:0050793;GO:0010556;GO:0007444;GO:0045664;GO:0031327;GO:0051153;GO:0009855;GO:0002165;GO:0051253;GO:0032774;GO:0000768;GO:0010453;GO:0008283;GO:1903506;GO:0043226;GO:0061371;GO:0048332;GO:0048731;GO:…	K09353	4GV2W	K	sp|P52955|LBX1_MOUSE Transcription factor LBX1 OS=Mus musculus OX=10090 GN=Lbx1 PE=1 SV=2	XP_027316310.2 transcription factor LBX1 [Anas platyrhynchos]	GO:0051179//localization;GO:0010467//gene expression;GO:0007507//heart development;GO:0051450//myoblast proliferation;GO:0044249//cellular biosynthetic process;GO:0019222//regulation of metabolic process;GO:0048563//post-embryonic animal organ morphogenesis;GO:0045892//negative regulation of transcription, DNA-templated;GO:0007417//central nervous system development;GO:0051128//regulation of cell…	GO:0043226//organelle;GO:0043229//intracellular organelle;GO:0044424//obsolete intracellular part;GO:0043227//membrane-bounded organelle;GO:0044464//obsolete cell part;GO:0005667//transcription regulator complex;GO:0005634//nucleus;GO:0005575//cellular_component;GO:0005623//obsolete cell;GO:0043231//intracellular membrane-bounded organelle;GO:0005622//intracellular anatomical structure;GO:0032991…	GO:1901363//heterocyclic compound binding;GO:0005488//binding;GO:0043565//sequence-specific DNA binding;GO:0003676//nucleic acid binding;GO:0003677//DNA binding;GO:0140110//transcription regulator activity;GO:0097159//organic cyclic compound binding;GO:0003674//molecular_function;GO:0003705//DNA-binding transcription factor activity, RNA polymerase II-specific;GO:0000981//DNA-binding transcriptio…	-	Lbx1
ECE2	39.7326	0.4723	-1.082	5.124e-10	2.436e-09	Down Regulation	NW_025927753.1	3893206	3895995	-	1006	ECE2	GO:0140096;GO:0098805;GO:0031224;GO:0072359;GO:0008276;GO:1901564;GO:0030659;GO:0031982;GO:0012505;GO:0006807;GO:0016740;GO:0098588;GO:0031984;GO:0008237;GO:0032259;GO:0018193;GO:0008170;GO:0071704;GO:0005488;GO:0043169;GO:0044464;GO:0065007;GO:0012506;GO:0070011;GO:0098791;GO:0044425;GO:0018022;GO:0031090;GO:0030658;GO:0003824;GO:0044237;GO:0006464;GO:0044444;GO:0043603;GO:0008150;GO:0016486;GO:…	K01415	4GP5V	E	sp|P0DPD6|ECE2_HUMAN Endothelin-converting enzyme 2 OS=Homo sapiens OX=9606 GN=ECE2 PE=1 SV=1	XP_032048977.1 endothelin-converting enzyme 2 isoform X1 [Aythya fuligula]	GO:0072359//circulatory system development;GO:1901564//organonitrogen compound metabolic process;GO:0006807//nitrogen compound metabolic process;GO:0032259//methylation;GO:0018193//peptidyl-amino acid modification;GO:0071704//organic substance metabolic process;GO:0065007//biological regulation;GO:0018022//peptidyl-lysine methylation;GO:0044237//cellular metabolic process;GO:0006464//cellular pro…	GO:0098805//membrane;GO:0031224//intrinsic component of membrane;GO:0030659//cytoplasmic vesicle membrane;GO:0031982//vesicle;GO:0012505//endomembrane system;GO:0098588//bounding membrane of organelle;GO:0031984//organelle subcompartment;GO:0044464//obsolete cell part;GO:0012506//vesicle membrane;GO:0098791//Golgi apparatus subcompartment;GO:0044425//obsolete membrane part;GO:0031090//organelle m…	GO:0140096//catalytic activity, acting on a protein;GO:0008276//protein methyltransferase activity;GO:0016740//transferase activity;GO:0008237//metallopeptidase activity;GO:0008170//N-methyltransferase activity;GO:0005488//binding;GO:0043169//cation binding;GO:0070011//peptidase activity;GO:0003824//catalytic activity;GO:0003674//molecular_function;GO:0004175//endopeptidase activity;GO:0016741//t…	-	ECE2
LOC106029671	11.8726	0.1869	-2.419	5.548e-10	2.633e-09	Down Regulation	NW_025927978.1	30627	39087	-	1866	LOC106029671	GO:0044430;GO:0005622;GO:0043229;GO:0043226;GO:0044446;GO:0043228;GO:0044464;GO:0044424;GO:0005856;GO:0005815;GO:0015630;GO:0005813;GO:0005737;GO:0044422;GO:0043232;GO:0005575;GO:0005623	-	3EFT2	S	sp|Q5XIN9|CCD81_RAT Coiled-coil domain-containing protein 81 OS=Rattus norvegicus OX=10116 GN=Ccdc81 PE=1 SV=1	XP_032036953.1 coiled-coil domain-containing protein 81-like [Aythya fuligula]	-	GO:0044430//obsolete cytoskeletal part;GO:0005622//intracellular anatomical structure;GO:0043229//intracellular organelle;GO:0043226//organelle;GO:0044446//obsolete intracellular organelle part;GO:0043228//non-membrane-bounded organelle;GO:0044464//obsolete cell part;GO:0044424//obsolete intracellular part;GO:0005856//cytoskeleton;GO:0005815//microtubule organizing center;GO:0015630//microtubule …	-	-	Ccdc81
MCM3	25.449	0.3633	-1.461	6.636e-10	3.129e-09	Down Regulation	NW_025927776.1	177219	188122	-	4193	MCM3	GO:0043232;GO:0016817;GO:0061351;GO:0022008;GO:0043167;GO:0032501;GO:0043170;GO:1901265;GO:0006139;GO:0055029;GO:0048869;GO:1902494;GO:0044430;GO:0043228;GO:0044843;GO:0016787;GO:0034641;GO:0005658;GO:0007420;GO:0007399;GO:0045120;GO:0044238;GO:0044249;GO:0007275;GO:0048699;GO:0007417;GO:0005856;GO:0016462;GO:0005634;GO:0060322;GO:0009059;GO:0046483;GO:0000166;GO:0006260;GO:0003682;GO:0048513;GO:…	K02541	4GNAM	L	sp|Q5ZMN2|MCM3_CHICK DNA replication licensing factor MCM3 OS=Gallus gallus OX=9031 GN=MCM3 PE=2 SV=1	XP_035176274.1 DNA replication licensing factor MCM3 [Oxyura jamaicensis]	GO:0061351//neural precursor cell proliferation;GO:0022008//neurogenesis;GO:0032501//multicellular organismal process;GO:0043170//macromolecule metabolic process;GO:0006139//nucleobase-containing compound metabolic process;GO:0048869//cellular developmental process;GO:0044843//cell cycle G1/S phase transition;GO:0034641//cellular nitrogen compound metabolic process;GO:0007420//brain development;G…	GO:0043232//intracellular non-membrane-bounded organelle;GO:0055029//nuclear DNA-directed RNA polymerase complex;GO:1902494//catalytic complex;GO:0044430//obsolete cytoskeletal part;GO:0043228//non-membrane-bounded organelle;GO:0005658//alpha DNA polymerase:primase complex;GO:0045120//pronucleus;GO:0005856//cytoskeleton;GO:0005634//nucleus;GO:0044422//obsolete organelle part;GO:0005623//obsolete …	GO:0016817//hydrolase activity, acting on acid anhydrides;GO:0043167//ion binding;GO:1901265//nucleoside phosphate binding;GO:0016787//hydrolase activity;GO:0016462//pyrophosphatase activity;GO:0000166//nucleotide binding;GO:0003682//chromatin binding;GO:0030554//adenyl nucleotide binding;GO:0017111//nucleoside-triphosphatase activity;GO:0097367//carbohydrate derivative binding;GO:0003676//nuclei…	ko04110(Cell cycle);ko03030(DNA replication)	MCM3
LOC106049626	9.0474	0.08708	-3.522	6.702e-10	3.156e-09	Down Regulation	NW_025928201.1	65900	66406	-	507	LOC106049626	GO:0034728;GO:0031638;GO:0044425;GO:0007289;GO:0006952;GO:0035093;GO:0005654;GO:0016043;GO:0003674;GO:0050900;GO:0097159;GO:0003006;GO:0006996;GO:0032991;GO:0006954;GO:0008150;GO:0051674;GO:1901363;GO:0005622;GO:0022607;GO:0016485;GO:0009987;GO:0032504;GO:0007286;GO:0042393;GO:0048856;GO:0043227;GO:0007283;GO:0051098;GO:0070013;GO:0032502;GO:0006333;GO:0046983;GO:0003677;GO:0044459;GO:0043231;GO:…	K11252	4GURD	B	sp|Q2M2T1|H2B1K_BOVIN Histone H2B type 1-K OS=Bos taurus OX=9913 GN=H2BC12 PE=1 SV=3	XP_009867693.1 PREDICTED: histone H2B 1/2/3/4/6-like [Apaloderma vittatum] __gt;KFP76200.1 Histone H2B 1/2/3/4/6 [Apaloderma vittatum]	GO:0034728//nucleosome organization;GO:0031638//zymogen activation;GO:0007289//spermatid nucleus differentiation;GO:0006952//defense response;GO:0035093//spermatogenesis, exchange of chromosomal proteins;GO:0016043//cellular component organization;GO:0050900//leukocyte migration;GO:0003006//developmental process involved in reproduction;GO:0006996//organelle organization;GO:0006954//inflammatory …	GO:0044425//obsolete membrane part;GO:0005654//nucleoplasm;GO:0032991//protein-containing complex;GO:0005622//intracellular anatomical structure;GO:0043227//membrane-bounded organelle;GO:0070013//intracellular organelle lumen;GO:0044459//obsolete plasma membrane part;GO:0043231//intracellular membrane-bounded organelle;GO:0032993//protein-DNA complex;GO:0019897//extrinsic component of plasma memb…	GO:0003674//molecular_function;GO:0097159//organic cyclic compound binding;GO:1901363//heterocyclic compound binding;GO:0042393//histone binding;GO:0046983//protein dimerization activity;GO:0003677//DNA binding;GO:0005488//binding;GO:0005515//protein binding;GO:0046982//protein heterodimerization activity;GO:0003676//nucleic acid binding;	ko04613(Neutrophil extracellular trap formation)	H2BC12
LOC106033111	16.2491	0.2579	-1.955	7.398e-10	3.475e-09	Down Regulation	NW_025927769.1	2829272	2833313	+	3107	LOC106033111	GO:0008150;GO:0071855;GO:0009648;GO:0032870;GO:0003674;GO:0044444;GO:0023052;GO:0048571;GO:0007154;GO:0048520;GO:0043231;GO:0031781;GO:0070013;GO:0043227;GO:0042221;GO:0051716;GO:0097458;GO:0010646;GO:0032504;GO:0009987;GO:0005622;GO:0005615;GO:0009719;GO:0007186;GO:0042755;GO:0007565;GO:0009314;GO:0012505;GO:2000253;GO:0098772;GO:0007165;GO:0022414;GO:0007631;GO:0009416;GO:0044297;GO:0008343;GO:…	K05231	4GUQ5	T	sp|P56413|AGRP_BOVIN Agouti-related protein OS=Bos taurus OX=9913 GN=AGRP PE=2 SV=1	XP_013031902.1 PREDICTED: agouti-related protein isoform X1 [Anser cygnoides domesticus]	GO:0008150//biological_process;GO:0009648//photoperiodism;GO:0032870//cellular response to hormone stimulus;GO:0023052//signaling;GO:0048571//long-day photoperiodism;GO:0007154//cell communication;GO:0048520//positive regulation of behavior;GO:0042221//response to chemical;GO:0051716//cellular response to stimulus;GO:0010646//regulation of cell communication;GO:0032504//multicellular organism rep…	GO:0044444//obsolete cytoplasmic part;GO:0043231//intracellular membrane-bounded organelle;GO:0070013//intracellular organelle lumen;GO:0043227//membrane-bounded organelle;GO:0097458//obsolete neuron part;GO:0005622//intracellular anatomical structure;GO:0005615//extracellular space;GO:0012505//endomembrane system;GO:0044297//cell body;GO:0044421//obsolete extracellular region part;GO:0044464//ob…	GO:0071855//neuropeptide receptor binding;GO:0003674//molecular_function;GO:0031781//type 3 melanocortin receptor binding;GO:0098772//molecular function regulator;GO:0005515//protein binding;GO:0005488//binding;GO:0031782//type 4 melanocortin receptor binding;GO:0005184//neuropeptide hormone activity;GO:0001664//G protein-coupled receptor binding;GO:0005102//signaling receptor binding;GO:0005179/…	ko04920(Adipocytokine signaling pathway)	AGRP
KCNK15	57.5595	0.4212	-1.247	8.538e-10	3.994e-09	Down Regulation	NW_025927725.1	597575	602617	-	2430	KCNK15	GO:0090257;GO:0046983;GO:0044459;GO:0098590;GO:0022842;GO:0005622;GO:0009987;GO:0034762;GO:0044444;GO:0015318;GO:0098660;GO:0015075;GO:0003674;GO:0006812;GO:0032879;GO:0008150;GO:0036194;GO:0015079;GO:0044425;GO:0120038;GO:0099512;GO:0023052;GO:0042995;GO:0008324;GO:0042391;GO:0030322;GO:0034220;GO:0005886;GO:0051049;GO:0055085;GO:0046873;GO:0005515;GO:0051239;GO:0022832;GO:0043269;GO:0005488;GO:…	K04923	4GKRV	P	sp|Q63ZI0|KCNK9_XENLA Potassium channel subfamily K member 9 OS=Xenopus laevis OX=8355 GN=kcnk9 PE=2 SV=1	XP_035404260.1 potassium channel subfamily K member 15 [Cygnus atratus]	GO:0090257//regulation of muscle system process;GO:0009987//cellular process;GO:0034762//regulation of transmembrane transport;GO:0098660//inorganic ion transmembrane transport;GO:0006812//cation transport;GO:0032879//regulation of localization;GO:0008150//biological_process;GO:0023052//signaling;GO:0042391//regulation of membrane potential;GO:0030322//stabilization of membrane potential;GO:00342…	GO:0044459//obsolete plasma membrane part;GO:0098590//plasma membrane region;GO:0005622//intracellular anatomical structure;GO:0044444//obsolete cytoplasmic part;GO:0036194//muscle cell projection;GO:0044425//obsolete membrane part;GO:0120038//obsolete plasma membrane bounded cell projection part;GO:0099512//supramolecular fiber;GO:0042995//cell projection;GO:0005886//plasma membrane;GO:0044464//…	GO:0046983//protein dimerization activity;GO:0022842//narrow pore channel activity;GO:0015318//inorganic molecular entity transmembrane transporter activity;GO:0015075//ion transmembrane transporter activity;GO:0003674//molecular_function;GO:0015079//potassium ion transmembrane transporter activity;GO:0008324//cation transmembrane transporter activity;GO:0046873//metal ion transmembrane transport…	-	kcnk9
TNXB	21.8442	0.3318	-1.591	9.715e-10	4.529e-09	Down Regulation	NW_025928215.1	18874	55879	+	9829	TNXB	-	K06252	48WWJ	T	sp|P22105|TENX_HUMAN Tenascin-X OS=Homo sapiens OX=9606 GN=TNXB PE=1 SV=5	XP_040398599.1 tenascin-X isoform X26 [Cygnus olor]	-	-	-	ko04512(ECM-receptor interaction);ko04510(Focal adhesion);ko04151(PI3K-Akt signaling pathway)	TNXB
SV2A	25.1012	0.3552	-1.493	1.32e-09	6.088e-09	Down Regulation	NW_025927772.1	187781	204497	+	2448	SV2A	GO:0044424;GO:0048786;GO:0030285;GO:0043229;GO:0031301;GO:0120025;GO:0071944;GO:0036477;GO:0044422;GO:0006810;GO:0065008;GO:0005623;GO:0043679;GO:0045202;GO:0099501;GO:0098916;GO:0051952;GO:0022857;GO:0097708;GO:0043226;GO:0044446;GO:0005911;GO:0005575;GO:0030003;GO:0005737;GO:0016020;GO:0030672;GO:0098771;GO:0006874;GO:0099503;GO:0030133;GO:0030424;GO:0033267;GO:0044463;GO:0031594;GO:0043025;GO:…	K06258	4GQA7	S	sp|Q7L0J3|SV2A_HUMAN Synaptic vesicle glycoprotein 2A OS=Homo sapiens OX=9606 GN=SV2A PE=1 SV=1	XP_035427699.1 synaptic vesicle glycoprotein 2A [Cygnus atratus] __gt;XP_040394843.1 synaptic vesicle glycoprotein 2A [Cygnus olor] __gt;XP_040394844.1 synaptic vesicle glycoprotein 2A [Cygnus olor]	GO:0006810//transport;GO:0065008//regulation of biological quality;GO:0098916//anterograde trans-synaptic signaling;GO:0051952//regulation of amine transport;GO:0030003//cellular cation homeostasis;GO:0098771//inorganic ion homeostasis;GO:0006874//cellular calcium ion homeostasis;GO:0050801//ion homeostasis;GO:0050789//regulation of biological process;GO:0032890//regulation of organic acid transp…	GO:0044424//obsolete intracellular part;GO:0048786//presynaptic active zone;GO:0030285//integral component of synaptic vesicle membrane;GO:0043229//intracellular organelle;GO:0031301//integral component of organelle membrane;GO:0120025//plasma membrane bounded cell projection;GO:0071944//cell periphery;GO:0036477//somatodendritic compartment;GO:0044422//obsolete organelle part;GO:0005623//obsolet…	GO:0022857//transmembrane transporter activity;GO:0019899//enzyme binding;GO:0019901//protein kinase binding;GO:0005215//transporter activity;GO:0005488//binding;GO:0005515//protein binding;GO:0003674//molecular_function;GO:0019900//kinase binding;	ko04512(ECM-receptor interaction)	SV2A
SLC29A4	34.4969	0.4212	-1.247	1.571e-09	7.198e-09	Down Regulation	NW_025927663.1	12911606	12915988	+	2406	SLC29A4	GO:0022804;GO:0015931;GO:0071944;GO:1901505;GO:0031224;GO:0044425;GO:0005623;GO:1901264;GO:0003674;GO:0008150;GO:0006810;GO:0015844;GO:0016021;GO:0045177;GO:0008504;GO:0005337;GO:0022857;GO:0051234;GO:0005215;GO:0015932;GO:0071705;GO:0044464;GO:1901642;GO:0005575;GO:0005886;GO:0098590;GO:0015858;GO:0044459;GO:0055085;GO:0016324;GO:0051179;GO:0016020;GO:0071702	K03323	4GQVN	F	sp|Q7RTT9|S29A4_HUMAN Equilibrative nucleoside transporter 4 OS=Homo sapiens OX=9606 GN=SLC29A4 PE=1 SV=1	XP_035404784.1 LOW QUALITY PROTEIN: equilibrative nucleoside transporter 4 [Cygnus atratus] __gt;XP_040430883.1 equilibrative nucleoside transporter 4 [Cygnus olor] __gt;XP_040430885.1 equilibrative nucleoside transporter 4 [Cygnus olor] __gt;XP_040430886.1 equilibrative nucleoside transporter 4 [Cygnus olor]	GO:0015931//nucleobase-containing compound transport;GO:1901264//carbohydrate derivative transport;GO:0008150//biological_process;GO:0006810//transport;GO:0015844//monoamine transport;GO:0051234//establishment of localization;GO:0071705//nitrogen compound transport;GO:1901642//nucleoside transmembrane transport;GO:0015858//nucleoside transport;GO:0055085//transmembrane transport;GO:0051179//local…	GO:0071944//cell periphery;GO:0031224//intrinsic component of membrane;GO:0044425//obsolete membrane part;GO:0005623//obsolete cell;GO:0016021//integral component of membrane;GO:0045177//apical part of cell;GO:0044464//obsolete cell part;GO:0005575//cellular_component;GO:0005886//plasma membrane;GO:0098590//plasma membrane region;GO:0044459//obsolete plasma membrane part;GO:0016324//apical plasma…	GO:0022804//active transmembrane transporter activity;GO:1901505//carbohydrate derivative transmembrane transporter activity;GO:0003674//molecular_function;GO:0008504//monoamine transmembrane transporter activity;GO:0005337//nucleoside transmembrane transporter activity;GO:0022857//transmembrane transporter activity;GO:0005215//transporter activity;GO:0015932//nucleobase-containing compound trans…	-	SLC29A4
GAD1	35.8828	0.4278	-1.225	1.91e-09	8.694e-09	Down Regulation	NW_025927681.1	6524323	6582426	-	12269	GAD1	GO:0099503;GO:0042048;GO:0030424;GO:0009056;GO:0033267;GO:0044463;GO:0008355;GO:0009612;GO:0043025;GO:0008652;GO:0043167;GO:0007626;GO:0030135;GO:0007267;GO:0019752;GO:0006536;GO:0004351;GO:0050896;GO:0043412;GO:0044433;GO:1901566;GO:0044249;GO:0036211;GO:0016829;GO:0044424;GO:0006540;GO:0006538;GO:0070279;GO:0043229;GO:0046982;GO:0120025;GO:0044260;GO:0044422;GO:0008152;GO:0035176;GO:0030665;GO:…	K01580	4GIS1	E	sp|P48319|DCE1_PIG Glutamate decarboxylase 1 OS=Sus scrofa OX=9823 GN=GAD1 PE=2 SV=1	XP_029872602.1 glutamate decarboxylase 1 [Aquila chrysaetos chrysaetos]	GO:0042048//olfactory behavior;GO:0009056//catabolic process;GO:0008355//olfactory learning;GO:0009612//response to mechanical stimulus;GO:0008652//cellular amino acid biosynthetic process;GO:0007626//locomotory behavior;GO:0007267//cell-cell signaling;GO:0019752//carboxylic acid metabolic process;GO:0006536//glutamate metabolic process;GO:0050896//response to stimulus;GO:0043412//macromolecule m…	GO:0099503//secretory vesicle;GO:0030424//axon;GO:0033267//obsolete axon part;GO:0044463//obsolete cell projection part;GO:0043025//neuronal cell body;GO:0030135//coated vesicle;GO:0044433//obsolete cytoplasmic vesicle part;GO:0044424//obsolete intracellular part;GO:0043229//intracellular organelle;GO:0120025//plasma membrane bounded cell projection;GO:0044422//obsolete organelle part;GO:0030665/…	GO:0043167//ion binding;GO:0004351//glutamate decarboxylase activity;GO:0016829//lyase activity;GO:0070279//vitamin B6 binding;GO:0046982//protein heterodimerization activity;GO:0048037//obsolete cofactor binding;GO:0043168//anion binding;GO:1901363//heterocyclic compound binding;GO:0046983//protein dimerization activity;GO:0016595//glutamate binding;GO:0005488//binding;GO:0043177//organic acid b…	ko04727(GABAergic synapse);ko00650(Butanoate metabolism);ko00430(Taurine and hypotaurine metabolism);ko00410(beta-Alanine metabolism);ko00250(Alanine, aspartate and glutamate metabolism)	GAD1
LOC125181896	4.404	0.02052	-5.607	2.061e-09	9.36e-09	Down Regulation	NW_025929252.1	48	2637	-	2590	LOC125181896	-	-	-	-	-	-	-	-	-	-	-
LOC106045963	10.3689	0.1634	-2.613	2.57e-09	1.157e-08	Down Regulation	NW_025927818.1	897428	916084	-	5864	LOC106045963	GO:0044464;GO:0044424;GO:0031981;GO:0005634;GO:0005622;GO:0043226;GO:0043229;GO:0043233;GO:0044446;GO:0044428;GO:0043231;GO:0044422;GO:0005575;GO:0005623;GO:0031974;GO:0043227;GO:0005654;GO:0070013	-	4GQM8	S	sp|Q99KC8|VMA5A_MOUSE von Willebrand factor A domain-containing protein 5A OS=Mus musculus OX=10090 GN=Vwa5a PE=1 SV=2	XP_013052214.1 PREDICTED: von Willebrand factor A domain-containing protein 5A-like [Anser cygnoides domesticus]	-	GO:0044464//obsolete cell part;GO:0044424//obsolete intracellular part;GO:0031981//nuclear lumen;GO:0005634//nucleus;GO:0005622//intracellular anatomical structure;GO:0043226//organelle;GO:0043229//intracellular organelle;GO:0043233//organelle lumen;GO:0044446//obsolete intracellular organelle part;GO:0044428//obsolete nuclear part;GO:0043231//intracellular membrane-bounded organelle;GO:0044422//…	-	-	Vwa5a
STMN3	18.0764	0.2628	-1.928	2.752e-09	1.235e-08	Down Regulation	NW_025927735.1	4465353	4477208	+	3129	STMN3	GO:0043226;GO:0048519;GO:0048666;GO:0035020;GO:0019904;GO:0048731;GO:0005737;GO:0048583;GO:0030030;GO:0071840;GO:0022411;GO:0046580;GO:0005575;GO:0051058;GO:0043229;GO:0009968;GO:0120025;GO:0097435;GO:0044424;GO:0051336;GO:0070507;GO:0048585;GO:0030154;GO:0031175;GO:0005623;GO:0009966;GO:0051056;GO:0015631;GO:0051128;GO:0023051;GO:0030427;GO:0048699;GO:0050790;GO:0008022;GO:1902532;GO:0048468;GO:…	-	4GICQ	T	sp|O93388|STMN3_CHICK Stathmin-3 OS=Gallus gallus OX=9031 GN=STMN3 PE=2 SV=1	NP_001004393.1 stathmin-3 [Gallus gallus] __gt;XP_003212121.2 stathmin-3 [Meleagris gallopavo] __gt;XP_005057319.1 PREDICTED: stathmin-3 [Ficedula albicollis] __gt;XP_005239945.1 stathmin-3 [Falco peregrinus] __gt;XP_005422238.1 stathmin-3 isoform X2 [Geospiza fortis] __gt;XP_005444913.1 stathmin-3 [Falco cherrug] __gt;XP_005491279.1 stathmin-3 [Zonotrichia albicollis] __gt;XP_005499612.1 stathmi…	GO:0048519//negative regulation of biological process;GO:0048666//neuron development;GO:0035020//regulation of Rac protein signal transduction;GO:0048731//system development;GO:0048583//regulation of response to stimulus;GO:0030030//cell projection organization;GO:0071840//cellular component organization or biogenesis;GO:0022411//cellular component disassembly;GO:0046580//negative regulation of R…	GO:0043226//organelle;GO:0005737//cytoplasm;GO:0005575//cellular_component;GO:0043229//intracellular organelle;GO:0120025//plasma membrane bounded cell projection;GO:0044424//obsolete intracellular part;GO:0005623//obsolete cell;GO:0030427//site of polarized growth;GO:0033267//obsolete axon part;GO:0044463//obsolete cell projection part;GO:0030424//axon;GO:0150034//distal axon;GO:0005794//Golgi a…	GO:0019904//protein domain specific binding;GO:0015631//tubulin binding;GO:0008022//protein C-terminus binding;GO:0005488//binding;GO:0008092//cytoskeletal protein binding;GO:0005515//protein binding;GO:0003674//molecular_function;	-	STMN3
FGFBP2	40.9028	0.4885	-1.034	3.38e-09	1.503e-08	Down Regulation	NW_025927666.1	1524159	1529989	+	4933	FGFBP2	GO:0019838;GO:0005615;GO:0044421;GO:0005576;GO:0005515;GO:0005488;GO:0003674;GO:0005575	-	4GTVD	S	sp|Q802A9|FGFP2_CHICK Fibroblast growth factor-binding protein 2 OS=Gallus gallus OX=9031 GN=FGFBP2 PE=2 SV=1	XP_013033075.1 PREDICTED: fibroblast growth factor-binding protein 2 [Anser cygnoides domesticus]	-	GO:0005615//extracellular space;GO:0044421//obsolete extracellular region part;GO:0005576//extracellular region;GO:0005575//cellular_component;	GO:0019838//growth factor binding;GO:0005515//protein binding;GO:0005488//binding;GO:0003674//molecular_function;	-	FGFBP2
REEP4	47.4073	0.4967	-1.01	3.403e-09	1.513e-08	Down Regulation	NW_025927807.1	2334414	2335814	+	1312	REEP4	GO:0005789;GO:0044464;GO:0005488;GO:0043226;GO:0007049;GO:0044446;GO:0008092;GO:0005515;GO:0071840;GO:0005575;GO:0006998;GO:0016020;GO:0099513;GO:0005737;GO:0044424;GO:0015630;GO:0006997;GO:0043229;GO:0031224;GO:0044432;GO:0044422;GO:0031984;GO:0005623;GO:0061024;GO:0008017;GO:0005783;GO:0099081;GO:0012505;GO:0015631;GO:0005856;GO:0009987;GO:0022402;GO:0005622;GO:0005874;GO:0043231;GO:0000278;GO:…	K17338	4C7GH	V	sp|Q3ZCI8|REEP4_BOVIN Receptor expression-enhancing protein 4 OS=Bos taurus OX=9913 GN=REEP4 PE=2 SV=1	XP_035169772.1 receptor expression-enhancing protein 4-like [Oxyura jamaicensis]	GO:0007049//cell cycle;GO:0071840//cellular component organization or biogenesis;GO:0006998//nuclear envelope organization;GO:0006997//nucleus organization;GO:0061024//membrane organization;GO:0009987//cellular process;GO:0022402//cell cycle process;GO:0000278//mitotic cell cycle;GO:0051301//cell division;GO:0031468//nuclear membrane reassembly;GO:1903047//mitotic cell cycle process;GO:0008150//b…	GO:0005789//endoplasmic reticulum membrane;GO:0044464//obsolete cell part;GO:0043226//organelle;GO:0044446//obsolete intracellular organelle part;GO:0005575//cellular_component;GO:0016020//membrane;GO:0099513//polymeric cytoskeletal fiber;GO:0005737//cytoplasm;GO:0044424//obsolete intracellular part;GO:0015630//microtubule cytoskeleton;GO:0043229//intracellular organelle;GO:0031224//intrinsic com…	GO:0005488//binding;GO:0008092//cytoskeletal protein binding;GO:0005515//protein binding;GO:0008017//microtubule binding;GO:0015631//tubulin binding;GO:0003674//molecular_function;	-	REEP4
R3HCC1L	23.8471	0.3687	-1.439	3.688e-09	1.634e-08	Down Regulation	NW_025927678.1	1493759	1504437	-	6968	R3HCC1L	GO:0005515;GO:0032991;GO:0044428;GO:0043231;GO:0044422;GO:0005623;GO:0097159;GO:0003674;GO:0005575;GO:0043227;GO:0044424;GO:0003676;GO:0035145;GO:0044464;GO:0005634;GO:0005488;GO:0043226;GO:0043229;GO:0005622;GO:0044446;GO:1901363	-	4GQ26	S	sp|Q8BJM3|R3HCL_MOUSE Coiled-coil domain-containing protein R3HCC1L OS=Mus musculus OX=10090 GN=R3hcc1l PE=1 SV=1	XP_040419642.1 coiled-coil domain-containing protein R3HCC1L [Cygnus olor] __gt;XP_040419644.1 coiled-coil domain-containing protein R3HCC1L [Cygnus olor]	-	GO:0032991//protein-containing complex;GO:0044428//obsolete nuclear part;GO:0043231//intracellular membrane-bounded organelle;GO:0044422//obsolete organelle part;GO:0005623//obsolete cell;GO:0005575//cellular_component;GO:0043227//membrane-bounded organelle;GO:0044424//obsolete intracellular part;GO:0035145//exon-exon junction complex;GO:0044464//obsolete cell part;GO:0005634//nucleus;GO:0043226/…	GO:0005515//protein binding;GO:0097159//organic cyclic compound binding;GO:0003674//molecular_function;GO:0003676//nucleic acid binding;GO:0005488//binding;GO:1901363//heterocyclic compound binding;	-	R3hcc1l
LOC106043549	18.1213	0.2927	-1.772	4.33e-09	1.911e-08	Down Regulation	NW_025927675.1	7461250	7470019	-	5578	LOC106043549	-	-	-	-	-	-	-	-	-	-	-
LOC106039791	40.1632	0.4913	-1.025	6.875e-09	2.982e-08	Down Regulation	NW_025927688.1	7505684	7507922	+	1745	LOC106039791	-	-	4GP8I	P	sp|F1MYR9|KCNJ5_BOVIN G protein-activated inward rectifier potassium channel 4 OS=Bos taurus OX=9913 GN=KCNJ5 PE=1 SV=2	XP_035411474.1 G protein-activated inward rectifier potassium channel 4-like [Cygnus atratus]	-	-	-	-	KCNJ5
TMEM229B	45.1188	0.4836	-1.048	7.546e-09	3.262e-08	Down Regulation	NW_025927692.1	7259846	7296549	-	14884	TMEM229B	GO:0044425;GO:0016020;GO:0016021;GO:0005575;GO:0031224	-	4GSMB	S	sp|Q5F3L7|T229B_CHICK Transmembrane protein 229B OS=Gallus gallus OX=9031 GN=TMEM229B PE=2 SV=1	XP_005022447.1 transmembrane protein 229B isoform X1 [Anas platyrhynchos]	-	GO:0044425//obsolete membrane part;GO:0016020//membrane;GO:0016021//integral component of membrane;GO:0005575//cellular_component;GO:0031224//intrinsic component of membrane;	-	-	TMEM229B
HPGDS	37.4057	0.4439	-1.172	9.733e-09	4.163e-08	Down Regulation	NW_025927871.1	166926	194163	-	1227	HPGDS	GO:1901570;GO:0004667;GO:0050794;GO:0046456;GO:0071704;GO:0005488;GO:0044464;GO:0043169;GO:0065007;GO:0032787;GO:2000255;GO:0001516;GO:0006082;GO:0016491;GO:0051239;GO:0005515;GO:1901576;GO:1901564;GO:1905936;GO:0006629;GO:2000242;GO:0006807;GO:0004602;GO:0006575;GO:0044255;GO:0006692;GO:0016740;GO:0098869;GO:0097237;GO:0051241;GO:0005622;GO:0009987;GO:0000287;GO:0051716;GO:0042802;GO:0042221;GO:…	K04097	4GM7A	O	sp|O73888|HPGDS_CHICK Hematopoietic prostaglandin D synthase OS=Gallus gallus OX=9031 GN=HPGDS PE=1 SV=3	XP_013044994.1 PREDICTED: hematopoietic prostaglandin D synthase [Anser cygnoides domesticus]	GO:1901570//fatty acid derivative biosynthetic process;GO:0050794//regulation of cellular process;GO:0046456//icosanoid biosynthetic process;GO:0071704//organic substance metabolic process;GO:0065007//biological regulation;GO:0032787//monocarboxylic acid metabolic process;GO:2000255//negative regulation of male germ cell proliferation;GO:0001516//prostaglandin biosynthetic process;GO:0006082//org…	GO:0044464//obsolete cell part;GO:0005622//intracellular anatomical structure;GO:0005737//cytoplasm;GO:0005575//cellular_component;GO:0044424//obsolete intracellular part;GO:0005623//obsolete cell;	GO:0004667//prostaglandin-D synthase activity;GO:0005488//binding;GO:0043169//cation binding;GO:0016491//oxidoreductase activity;GO:0005515//protein binding;GO:0004602//glutathione peroxidase activity;GO:0016740//transferase activity;GO:0000287//magnesium ion binding;GO:0042802//identical protein binding;GO:0016765//transferase activity, transferring alkyl or aryl (other than methyl) groups;GO:00…	ko00982(Drug metabolism - cytochrome P450);ko00980(Metabolism of xenobiotics by cytochrome P450);ko00590(Arachidonic acid metabolism);ko00480(Glutathione metabolism)	HPGDS
LOC106030058	33.1763	0.4344	-1.203	1.068e-08	4.545e-08	Down Regulation	NW_025927681.1	1729923	1740858	+	3688	LOC106030058	GO:0034093;GO:2000709;GO:0007062;GO:0005623;GO:0044422;GO:0000280;GO:1903046;GO:0045876;GO:0044703;GO:0044424;GO:0048285;GO:0034096;GO:0051983;GO:2000711;GO:0048609;GO:0043229;GO:0048522;GO:0005575;GO:0071840;GO:0010564;GO:0000793;GO:2000241;GO:0000003;GO:0051726;GO:0005737;GO:0031974;GO:0000819;GO:0000780;GO:0031981;GO:0044454;GO:0044427;GO:0007292;GO:0044446;GO:0045132;GO:0043226;GO:0005694;GO:…	K11581	4GUMU	S	sp|Q562F6|SGO2_HUMAN Shugoshin 2 OS=Homo sapiens OX=9606 GN=SGO2 PE=1 SV=2	XP_013027108.1 PREDICTED: shugoshin-like 2 [Anser cygnoides domesticus]	GO:0034093//positive regulation of maintenance of sister chromatid cohesion;GO:2000709//regulation of maintenance of meiotic sister chromatid cohesion, centromeric;GO:0007062//sister chromatid cohesion;GO:0000280//nuclear division;GO:1903046//meiotic cell cycle process;GO:0045876//positive regulation of sister chromatid cohesion;GO:0044703//multi-organism reproductive process;GO:0048285//organell…	GO:0005623//obsolete cell;GO:0044422//obsolete organelle part;GO:0044424//obsolete intracellular part;GO:0043229//intracellular organelle;GO:0005575//cellular_component;GO:0000793//condensed chromosome;GO:0005737//cytoplasm;GO:0031974//membrane-enclosed lumen;GO:0000780//condensed chromosome, centromeric region;GO:0031981//nuclear lumen;GO:0044454//obsolete nuclear chromosome part;GO:0044427//obs…	-	-	SGO2
PLPPR3	16.6371	0.3217	-1.636	1.092e-08	4.642e-08	Down Regulation	NW_025927932.1	409081	412107	+	2362	PLPPR3	GO:0008195;GO:0016020;GO:0005575;GO:0005886;GO:0071704;GO:0050794;GO:0065007;GO:0042577;GO:0044464;GO:0019637;GO:0042578;GO:0008152;GO:0005623;GO:0006793;GO:0044255;GO:0030258;GO:0006796;GO:0006644;GO:0071944;GO:0031224;GO:0007165;GO:0006629;GO:0031226;GO:0016788;GO:0016791;GO:0044459;GO:0044238;GO:0009987;GO:0050896;GO:0051716;GO:0005887;GO:0050789;GO:0016021;GO:0008150;GO:0016311;GO:0003674;GO:…	K19582	4GRXC	I	sp|Q7TMB0|PLPR3_RAT Phospholipid phosphatase-related protein type 3 OS=Rattus norvegicus OX=10116 GN=Plppr3 PE=2 SV=1	XP_032059493.1 phospholipid phosphatase-related protein type 3 [Aythya fuligula] __gt;NWZ25712.1 PLPR3 protein [Asarcornis scutulata]	GO:0071704//organic substance metabolic process;GO:0050794//regulation of cellular process;GO:0065007//biological regulation;GO:0019637//organophosphate metabolic process;GO:0008152//metabolic process;GO:0006793//phosphorus metabolic process;GO:0044255//cellular lipid metabolic process;GO:0030258//lipid modification;GO:0006796//phosphate-containing compound metabolic process;GO:0006644//phospholi…	GO:0016020//membrane;GO:0005575//cellular_component;GO:0005886//plasma membrane;GO:0044464//obsolete cell part;GO:0005623//obsolete cell;GO:0071944//cell periphery;GO:0031224//intrinsic component of membrane;GO:0031226//intrinsic component of plasma membrane;GO:0044459//obsolete plasma membrane part;GO:0005887//integral component of plasma membrane;GO:0016021//integral component of membrane;GO:00…	GO:0008195//phosphatidate phosphatase activity;GO:0042577//lipid phosphatase activity;GO:0042578//phosphoric ester hydrolase activity;GO:0016788//hydrolase activity, acting on ester bonds;GO:0016791//phosphatase activity;GO:0003674//molecular_function;GO:0016787//hydrolase activity;GO:0003824//catalytic activity;	-	Plppr3
XG	20.4669	0.339	-1.56	1.303e-08	5.49e-08	Down Regulation	NW_025927800.1	1466419	1488188	+	1305	XG	-	K06520	4GQR9	S	-	XP_035168225.1 glycoprotein Xg [Oxyura jamaicensis] __gt;XP_035398221.1 glycoprotein Xg [Cygnus atratus] __gt;XP_040390387.1 glycoprotein Xg [Cygnus olor]	-	-	-	ko04670(Leukocyte transendothelial migration);ko04514(Cell adhesion molecules)	-
LOC106049635	34.7211	0.4665	-1.1	1.428e-08	5.998e-08	Down Regulation	NW_025928109.1	186958	188053	-	554	LOC106049635	GO:0008150;GO:0005794;GO:0003674;GO:0043167;GO:0044444;GO:0017186;GO:0008233;GO:0043207;GO:0016021;GO:0043170;GO:0003824;GO:0006952;GO:0006464;GO:0044237;GO:0044425;GO:0031090;GO:0046872;GO:0051707;GO:0005739;GO:0016787;GO:0043231;GO:0016755;GO:0009605;GO:0044238;GO:0000139;GO:0004222;GO:0004175;GO:0044267;GO:0019538;GO:0043227;GO:0036211;GO:0009617;GO:0009987;GO:0005615;GO:0005622;GO:0051704;GO:…	K00683	4GV42	O	sp|Q8BH73|QPCTL_MOUSE Glutaminyl-peptide cyclotransferase-like protein OS=Mus musculus OX=10090 GN=Qpctl PE=1 SV=1	XP_035170018.1 glutaminyl-peptide cyclotransferase-like protein [Oxyura jamaicensis]	GO:0008150//biological_process;GO:0017186//peptidyl-pyroglutamic acid biosynthetic process, using glutaminyl-peptide cyclotransferase;GO:0043207//response to external biotic stimulus;GO:0043170//macromolecule metabolic process;GO:0006952//defense response;GO:0006464//cellular protein modification process;GO:0044237//cellular metabolic process;GO:0051707//response to other organism;GO:0009605//res…	GO:0005794//Golgi apparatus;GO:0044444//obsolete cytoplasmic part;GO:0016021//integral component of membrane;GO:0044425//obsolete membrane part;GO:0031090//organelle membrane;GO:0005739//mitochondrion;GO:0043231//intracellular membrane-bounded organelle;GO:0000139//Golgi membrane;GO:0043227//membrane-bounded organelle;GO:0005615//extracellular space;GO:0005622//intracellular anatomical structure;…	GO:0003674//molecular_function;GO:0043167//ion binding;GO:0008233//peptidase activity;GO:0003824//catalytic activity;GO:0046872//metal ion binding;GO:0016787//hydrolase activity;GO:0016755//aminoacyltransferase activity;GO:0004222//metalloendopeptidase activity;GO:0004175//endopeptidase activity;GO:0016740//transferase activity;GO:0008237//metallopeptidase activity;GO:0140096//catalytic activity,…	-	Qpctl
LOC106036167	36.2762	0.4699	-1.09	1.562e-08	6.534e-08	Down Regulation	NW_025927869.1	1145668	1147957	+	2290	LOC106036167	GO:0060322;GO:0005634;GO:0046483;GO:0006928;GO:0006355;GO:0023051;GO:0002009;GO:0035214;GO:0048518;GO:0009966;GO:1900182;GO:0051704;GO:0019219;GO:0044238;GO:0007423;GO:0007275;GO:0007399;GO:0032880;GO:0048839;GO:0042472;GO:0048869;GO:0001067;GO:0090659;GO:0060562;GO:0090316;GO:0060429;GO:0048565;GO:0034641;GO:0007494;GO:0007389;GO:0009653;GO:0043170;GO:0006139;GO:0010628;GO:0032501;GO:0003676;GO:…	K09224	4GQ7I	K	sp|Q8JJC0|ZIC1_CHICK Zinc finger protein ZIC 1 OS=Gallus gallus OX=9031 GN=ZIC1 PE=1 SV=1	KAG0120120.1 zinc finger protein ZIC 1, partial [Lamprotornis superbus]	GO:0060322//head development;GO:0046483//heterocycle metabolic process;GO:0006928//movement of cell or subcellular component;GO:0006355//regulation of transcription, DNA-templated;GO:0023051//regulation of signaling;GO:0002009//morphogenesis of an epithelium;GO:0035214//eye-antennal disc development;GO:0048518//positive regulation of biological process;GO:0009966//regulation of signal transductio…	GO:0005634//nucleus;GO:0005575//cellular_component;GO:0005737//cytoplasm;GO:0005623//obsolete cell;GO:0005622//intracellular anatomical structure;GO:0043231//intracellular membrane-bounded organelle;GO:0043226//organelle;GO:0044424//obsolete intracellular part;GO:0043229//intracellular organelle;GO:0043227//membrane-bounded organelle;GO:0044464//obsolete cell part;	GO:0001067//transcription regulatory region nucleic acid binding;GO:0003676//nucleic acid binding;GO:0140110//transcription regulator activity;GO:0003677//DNA binding;GO:0000980//RNA polymerase II cis-regulatory region sequence-specific DNA binding;GO:0097159//organic cyclic compound binding;GO:0003674//molecular_function;GO:0035326//cis-regulatory region sequence-specific DNA binding;GO:0001077/…	-	ZIC1
SERPINE3	30.5044	0.4106	-1.284	2.538e-08	1.044e-07	Down Regulation	NW_025927705.1	1141093	1160825	-	2596	SERPINE3	GO:0052548;GO:0031323;GO:0019222;GO:0050790;GO:0010951;GO:0044092;GO:0004857;GO:0004867;GO:0032268;GO:0005615;GO:0008150;GO:0065009;GO:0003674;GO:0051246;GO:0050789;GO:0051346;GO:0052547;GO:0061134;GO:0048523;GO:0004866;GO:0044421;GO:0051248;GO:0005575;GO:0051172;GO:0045861;GO:0065007;GO:0030234;GO:0010605;GO:0048519;GO:0032269;GO:0050794;GO:0010466;GO:0009892;GO:0031324;GO:0043086;GO:0051171;GO:…	-	4GRJF	V	sp|A8MV23|SERP3_HUMAN Serpin E3 OS=Homo sapiens OX=9606 GN=SERPINE3 PE=2 SV=2	XP_035398682.1 serpin E3 [Cygnus atratus]	GO:0052548//regulation of endopeptidase activity;GO:0031323//regulation of cellular metabolic process;GO:0019222//regulation of metabolic process;GO:0050790//regulation of catalytic activity;GO:0010951//negative regulation of endopeptidase activity;GO:0044092//negative regulation of molecular function;GO:0032268//regulation of cellular protein metabolic process;GO:0008150//biological_process;GO:0…	GO:0005615//extracellular space;GO:0044421//obsolete extracellular region part;GO:0005575//cellular_component;GO:0005576//extracellular region;	GO:0004857//enzyme inhibitor activity;GO:0004867//serine-type endopeptidase inhibitor activity;GO:0003674//molecular_function;GO:0061134//peptidase regulator activity;GO:0004866//endopeptidase inhibitor activity;GO:0030234//enzyme regulator activity;GO:0030414//peptidase inhibitor activity;GO:0098772//molecular function regulator;GO:0061135//endopeptidase regulator activity;	-	SERPINE3
LOC106029657	20.169	0.361	-1.47	2.716e-08	1.114e-07	Down Regulation	NW_025928138.1	33431	48133	+	5160	LOC106029657	-	K09228	4GW4C	S	-	XP_027326257.2 zinc finger protein 883 isoform X1 [Anas platyrhynchos] __gt;XP_027326258.2 zinc finger protein 883 isoform X1 [Anas platyrhynchos]	-	-	-	-	-
LOC106045860	25.3901	0.4014	-1.317	8.083e-08	3.192e-07	Down Regulation	NW_025927680.1	83694	113187	+	667	LOC106045860	GO:0005515;GO:0071840;GO:0034622;GO:0005575;GO:0000785;GO:0016567;GO:0031974;GO:0005737;GO:0070647;GO:0071824;GO:0003676;GO:0044464;GO:0044427;GO:0031981;GO:0043226;GO:0005694;GO:0005488;GO:0071704;GO:0044446;GO:0043233;GO:0044428;GO:0044422;GO:0008152;GO:0005623;GO:0006334;GO:0006807;GO:0044424;GO:0065004;GO:0044085;GO:0031497;GO:0000786;GO:1901564;GO:0043229;GO:0046982;GO:0032993;GO:0032446;GO:…	K11252	49ASY	B	sp|P0C1H5|H2B7_CHICK Histone H2B 7 OS=Gallus gallus OX=9031 GN=H2B-VII PE=1 SV=2	XP_035407768.1 histone H2B 7 [Cygnus atratus] __gt;XP_040411570.1 histone H2B 7 [Cygnus olor]	GO:0071840//cellular component organization or biogenesis;GO:0034622//cellular protein-containing complex assembly;GO:0016567//protein ubiquitination;GO:0070647//protein modification by small protein conjugation or removal;GO:0071824//protein-DNA complex subunit organization;GO:0071704//organic substance metabolic process;GO:0008152//metabolic process;GO:0006334//nucleosome assembly;GO:0006807//n…	GO:0005575//cellular_component;GO:0000785//chromatin;GO:0031974//membrane-enclosed lumen;GO:0005737//cytoplasm;GO:0044464//obsolete cell part;GO:0044427//obsolete chromosomal part;GO:0031981//nuclear lumen;GO:0043226//organelle;GO:0005694//chromosome;GO:0044446//obsolete intracellular organelle part;GO:0043233//organelle lumen;GO:0044428//obsolete nuclear part;GO:0044422//obsolete organelle part;…	GO:0005515//protein binding;GO:0003676//nucleic acid binding;GO:0005488//binding;GO:0046982//protein heterodimerization activity;GO:0003677//DNA binding;GO:0046983//protein dimerization activity;GO:1901363//heterocyclic compound binding;GO:0097159//organic cyclic compound binding;GO:0003674//molecular_function;	ko04613(Neutrophil extracellular trap formation)	H2B-VII
LOC125181690	19.8412	0.3761	-1.411	9.1e-08	3.575e-07	Down Regulation	NW_025928494.1	8568	22906	+	2283	LOC125181690	GO:0022412;GO:0009566;GO:0006807;GO:0140013;GO:0022414;GO:0005515;GO:0043046;GO:0048232;GO:0065007;GO:0044464;GO:0010605;GO:0005488;GO:0071704;GO:0007049;GO:0032259;GO:0034587;GO:0008150;GO:0032991;GO:0043186;GO:0006996;GO:0097159;GO:0071547;GO:0003674;GO:1901360;GO:0016043;GO:0044444;GO:0060293;GO:0051321;GO:0006306;GO:0044728;GO:0044237;GO:0010468;GO:0090304;GO:0045495;GO:0005739;GO:0036464;GO:…	K18406	4GT5H	T	sp|Q9Y2W6|TDRKH_HUMAN Tudor and KH domain-containing protein OS=Homo sapiens OX=9606 GN=TDRKH PE=1 SV=2	XP_040394679.1 LOW QUALITY PROTEIN: tudor and KH domain-containing protein [Cygnus olor]	GO:0022412//cellular process involved in reproduction in multicellular organism;GO:0009566//fertilization;GO:0006807//nitrogen compound metabolic process;GO:0140013//meiotic nuclear division;GO:0022414//reproductive process;GO:0043046//DNA methylation involved in gamete generation;GO:0048232//male gamete generation;GO:0065007//biological regulation;GO:0010605//negative regulation of macromolecule…	GO:0044464//obsolete cell part;GO:0032991//protein-containing complex;GO:0043186//P granule;GO:0071547//piP-body;GO:0044444//obsolete cytoplasmic part;GO:0060293//germ plasm;GO:0045495//pole plasm;GO:0005739//mitochondrion;GO:0036464//cytoplasmic ribonucleoprotein granule;GO:0043231//intracellular membrane-bounded organelle;GO:0043227//membrane-bounded organelle;GO:0005622//intracellular anatomic…	GO:0005515//protein binding;GO:0005488//binding;GO:0097159//organic cyclic compound binding;GO:0003674//molecular_function;GO:1901363//heterocyclic compound binding;GO:0003723//RNA binding;GO:0003676//nucleic acid binding;	-	TDRKH
LOC125181676	11.3929	0.229	-2.127	1.051e-07	4.097e-07	Down Regulation	NW_025928487.1	5865	16634	-	2505	LOC125181676	GO:0043025;GO:0031339;GO:0043167;GO:0050789;GO:0016021;GO:0030054;GO:0050793;GO:0099503;GO:0045664;GO:0030424;GO:0051047;GO:1903531;GO:0046872;GO:0050768;GO:0051050;GO:0031594;GO:0007420;GO:0044463;GO:0044433;GO:0032127;GO:1903561;GO:0000139;GO:0046928;GO:0051179;GO:1903793;GO:0051128;GO:0010720;GO:0007417;GO:0048791;GO:0007267;GO:0051656;GO:0016192;GO:1903307;GO:0014059;GO:0051234;GO:0045927;GO:…	K19904	4GRZY	TU	sp|Q9H2B2|SYT4_HUMAN Synaptotagmin-4 OS=Homo sapiens OX=9606 GN=SYT4 PE=1 SV=1	XP_040398349.1 synaptotagmin-4-like [Cygnus olor]	GO:0031339//negative regulation of vesicle fusion;GO:0050789//regulation of biological process;GO:0050793//regulation of developmental process;GO:0045664//regulation of neuron differentiation;GO:0051047//positive regulation of secretion;GO:1903531//negative regulation of secretion by cell;GO:0050768//negative regulation of neurogenesis;GO:0051050//positive regulation of transport;GO:0007420//brai…	GO:0043025//neuronal cell body;GO:0016021//integral component of membrane;GO:0030054//cell junction;GO:0099503//secretory vesicle;GO:0030424//axon;GO:0031594//neuromuscular junction;GO:0044463//obsolete cell projection part;GO:0044433//obsolete cytoplasmic vesicle part;GO:0032127//dense core granule membrane;GO:1903561//extracellular vesicle;GO:0000139//Golgi membrane;GO:0031300//intrinsic compon…	GO:0043167//ion binding;GO:0046872//metal ion binding;GO:0072341//modified amino acid binding;GO:0046982//protein heterodimerization activity;GO:0008289//lipid binding;GO:0046983//protein dimerization activity;GO:0019905//syntaxin binding;GO:0043168//anion binding;GO:0005515//protein binding;GO:0001786//phosphatidylserine binding;GO:0043169//cation binding;GO:0005488//binding;GO:0005544//calcium-…	-	SYT4
LOC106046046	22.9839	0.3954	-1.339	1.193e-07	4.627e-07	Down Regulation	NW_025927663.1	16832160	16848631	+	3091	LOC106046046	GO:0009987;GO:0002376;GO:0050794;GO:0050896;GO:0044464;GO:0051716;GO:0065007;GO:0001775;GO:0030101;GO:0071310;GO:0071345;GO:0016020;GO:0007166;GO:0042221;GO:0038114;GO:0005575;GO:0005886;GO:0010033;GO:0045321;GO:0038023;GO:0044425;GO:0031224;GO:0007154;GO:0071944;GO:0098756;GO:0004896;GO:0023052;GO:0060089;GO:0007165;GO:0046649;GO:0004888;GO:0001532;GO:0050789;GO:0034097;GO:0070887;GO:0016021;GO:…	K05073	4GNEH	T	sp|Q01113|IL9R_HUMAN Interleukin-9 receptor OS=Homo sapiens OX=9606 GN=IL9R PE=2 SV=3	XP_013052340.1 PREDICTED: interleukin-9 receptor-like isoform X1 [Anser cygnoides domesticus]	GO:0009987//cellular process;GO:0002376//immune system process;GO:0050794//regulation of cellular process;GO:0050896//response to stimulus;GO:0051716//cellular response to stimulus;GO:0065007//biological regulation;GO:0001775//cell activation;GO:0030101//natural killer cell activation;GO:0071310//cellular response to organic substance;GO:0071345//cellular response to cytokine stimulus;GO:0007166/…	GO:0044464//obsolete cell part;GO:0016020//membrane;GO:0005575//cellular_component;GO:0005886//plasma membrane;GO:0044425//obsolete membrane part;GO:0031224//intrinsic component of membrane;GO:0071944//cell periphery;GO:0016021//integral component of membrane;GO:0005623//obsolete cell;	GO:0038023//signaling receptor activity;GO:0004896//cytokine receptor activity;GO:0060089//molecular transducer activity;GO:0004888//transmembrane signaling receptor activity;GO:0001532//interleukin-21 receptor activity;GO:0003674//molecular_function;	ko04640(Hematopoietic cell lineage);ko04630(JAK-STAT signaling pathway);ko04060(Cytokine-cytokine receptor interaction)	IL9R
LOC106045180	6.5603	0.09607	-3.38	1.393e-07	5.369e-07	Down Regulation	NW_025928238.1	56981	69001	-	1996	LOC106045180	GO:0031625;GO:0070936;GO:0140096;GO:0044260;GO:0032446;GO:0030554;GO:1901564;GO:0032553;GO:0044424;GO:0036094;GO:0019787;GO:0006807;GO:0043632;GO:0005623;GO:0008152;GO:0044265;GO:0016740;GO:0009057;GO:0004842;GO:0071704;GO:0005488;GO:0032555;GO:0005524;GO:0044464;GO:0070647;GO:0006508;GO:0035639;GO:0097367;GO:0010498;GO:0017076;GO:0016567;GO:0006513;GO:0032559;GO:0005737;GO:0061631;GO:0005575;GO:…	K02207	4CDIN	O	sp|Q712K3|UB2R2_HUMAN Ubiquitin-conjugating enzyme E2 R2 OS=Homo sapiens OX=9606 GN=UBE2R2 PE=1 SV=1	XP_038025574.1 ubiquitin-conjugating enzyme E2 R2-like isoform X1 [Anas platyrhynchos]	GO:0070936//protein K48-linked ubiquitination;GO:0044260//cellular macromolecule metabolic process;GO:0032446//protein modification by small protein conjugation;GO:1901564//organonitrogen compound metabolic process;GO:0006807//nitrogen compound metabolic process;GO:0043632//modification-dependent macromolecule catabolic process;GO:0008152//metabolic process;GO:0044265//cellular macromolecule cata…	GO:0044424//obsolete intracellular part;GO:0005623//obsolete cell;GO:0044464//obsolete cell part;GO:0005737//cytoplasm;GO:0005575//cellular_component;GO:0044444//obsolete cytoplasmic part;GO:0005622//intracellular anatomical structure;GO:0005829//cytosol;	GO:0031625//ubiquitin protein ligase binding;GO:0140096//catalytic activity, acting on a protein;GO:0030554//adenyl nucleotide binding;GO:0032553//ribonucleotide binding;GO:0036094//small molecule binding;GO:0019787//ubiquitin-like protein transferase activity;GO:0016740//transferase activity;GO:0004842//ubiquitin-protein transferase activity;GO:0005488//binding;GO:0032555//purine ribonucleotide …	ko04120(Ubiquitin mediated proteolysis)	UBE2R2
LOC106042592	24.5426	0.4173	-1.261	1.705e-07	6.509e-07	Down Regulation	NW_025928126.1	54	13877	+	3278	LOC106042592	GO:0006030;GO:0030154;GO:0008285;GO:0065008;GO:0044241;GO:0006810;GO:0002281;GO:0051271;GO:0005623;GO:0008152;GO:0043067;GO:0006955;GO:0022600;GO:0002263;GO:0010941;GO:0031012;GO:0042803;GO:0044424;GO:0006959;GO:0007155;GO:0006950;GO:0070702;GO:0005576;GO:0043229;GO:0002274;GO:0046790;GO:0048522;GO:0005575;GO:0098856;GO:0030334;GO:0030299;GO:0097367;GO:0045087;GO:0001775;GO:0008219;GO:0010876;GO:…	K10955	4GR8E	VW	sp|Q80Z19|MUC2_MOUSE Mucin-2 (Fragments) OS=Mus musculus OX=10090 GN=Muc2 PE=1 SV=2	XP_013047055.1 PREDICTED: intestinal mucin-like protein [Anser cygnoides domesticus]	GO:0006030//chitin metabolic process;GO:0030154//cell differentiation;GO:0008285//negative regulation of cell population proliferation;GO:0065008//regulation of biological quality;GO:0044241//lipid digestion;GO:0006810//transport;GO:0002281//macrophage activation involved in immune response;GO:0051271//negative regulation of cellular component movement;GO:0008152//metabolic process;GO:0043067//re…	GO:0005623//obsolete cell;GO:0031012//extracellular matrix;GO:0044424//obsolete intracellular part;GO:0070702//inner mucus layer;GO:0005576//extracellular region;GO:0043229//intracellular organelle;GO:0005575//cellular_component;GO:0043226//organelle;GO:0044421//obsolete extracellular region part;GO:0044464//obsolete cell part;GO:0070701//mucus layer;GO:0043231//intracellular membrane-bounded org…	GO:0042803//protein homodimerization activity;GO:0046790//virion binding;GO:0097367//carbohydrate derivative binding;GO:0008061//chitin binding;GO:0005515//protein binding;GO:0005488//binding;GO:0003674//molecular_function;GO:0046983//protein dimerization activity;GO:0008144//obsolete drug binding;GO:0042802//identical protein binding;	-	Muc2
LOC125183577	7.1015	0.1433	-2.803	1.78e-07	6.778e-07	Down Regulation	NW_025927715.1	26551	31660	-	1995	LOC125183577	-	-	4GWH1	S	-	XP_040428280.1 uncharacterized protein LOC121077260 [Cygnus olor]	-	-	-	-	-
MAJIN	26.3928	0.3987	-1.327	2.894e-07	1.079e-06	Down Regulation	NW_025927914.1	9997	53526	-	6783	MAJIN	GO:0005623;GO:0000280;GO:0045143;GO:0044428;GO:0044422;GO:0140013;GO:0012505;GO:1903046;GO:0044424;GO:0022414;GO:0031965;GO:0048285;GO:0031224;GO:0031301;GO:0043229;GO:0034397;GO:0005575;GO:0019866;GO:0071840;GO:0005639;GO:0007129;GO:0051640;GO:0000003;GO:0051649;GO:0016020;GO:0031974;GO:0034398;GO:0044454;GO:0031981;GO:0000228;GO:0051303;GO:0003676;GO:0044427;GO:0044464;GO:0097240;GO:0005635;GO:…	-	4GV4M	S	sp|Q9D992|MAJIN_MOUSE Membrane-anchored junction protein OS=Mus musculus OX=10090 GN=Majin PE=1 SV=2	XP_013054418.1 PREDICTED: uncharacterized protein C11orf85 homolog isoform X2 [Anser cygnoides domesticus]	GO:0000280//nuclear division;GO:0045143//homologous chromosome segregation;GO:0140013//meiotic nuclear division;GO:1903046//meiotic cell cycle process;GO:0022414//reproductive process;GO:0048285//organelle fission;GO:0034397//telomere localization;GO:0071840//cellular component organization or biogenesis;GO:0007129//homologous chromosome pairing at meiosis;GO:0051640//organelle localization;GO:00…	GO:0005623//obsolete cell;GO:0044428//obsolete nuclear part;GO:0044422//obsolete organelle part;GO:0012505//endomembrane system;GO:0044424//obsolete intracellular part;GO:0031965//nuclear membrane;GO:0031224//intrinsic component of membrane;GO:0031301//integral component of organelle membrane;GO:0043229//intracellular organelle;GO:0005575//cellular_component;GO:0019866//organelle inner membrane;G…	GO:0003676//nucleic acid binding;GO:0005488//binding;GO:0097159//organic cyclic compound binding;GO:0003674//molecular_function;GO:0003677//DNA binding;GO:1901363//heterocyclic compound binding;	-	Majin
LOC125181914	9.3172	0.2234	-2.162	3.951e-07	1.453e-06	Down Regulation	NW_025929384.1	901	1645	+	585	LOC125181914	GO:0015175;GO:1901998;GO:0042592;GO:0006807;GO:0031224;GO:0022804;GO:0033218;GO:1901564;GO:0015179;GO:0015807;GO:0071702;GO:0006082;GO:1903825;GO:0015837;GO:0034220;GO:0048870;GO:0008324;GO:0055085;GO:0005886;GO:0071704;GO:0005488;GO:0055080;GO:0016477;GO:0044464;GO:0005215;GO:0065007;GO:0015804;GO:0006520;GO:0015318;GO:0046943;GO:0016323;GO:0008150;GO:0003674;GO:0015075;GO:0006812;GO:0050900;GO:…	K13781	3ESBS	E	sp|Q9UHI5|LAT2_HUMAN Large neutral amino acids transporter small subunit 2 OS=Homo sapiens OX=9606 GN=SLC7A8 PE=1 SV=1	XP_005290195.2 large neutral amino acids transporter small subunit 2 [Chrysemys picta bellii]	GO:1901998//toxin transport;GO:0042592//homeostatic process;GO:0006807//nitrogen compound metabolic process;GO:1901564//organonitrogen compound metabolic process;GO:0015807//L-amino acid transport;GO:0071702//organic substance transport;GO:0006082//organic acid metabolic process;GO:1903825//organic acid transmembrane transport;GO:0015837//amine transport;GO:0034220//ion transmembrane transport;GO…	GO:0031224//intrinsic component of membrane;GO:0005886//plasma membrane;GO:0044464//obsolete cell part;GO:0016323//basolateral plasma membrane;GO:0044425//obsolete membrane part;GO:0044459//obsolete plasma membrane part;GO:0098590//plasma membrane region;GO:0005622//intracellular anatomical structure;GO:0005623//obsolete cell;GO:0071944//cell periphery;GO:0044424//obsolete intracellular part;GO:0…	GO:0015175//neutral amino acid transmembrane transporter activity;GO:0022804//active transmembrane transporter activity;GO:0033218//amide binding;GO:0015179//L-amino acid transmembrane transporter activity;GO:0008324//cation transmembrane transporter activity;GO:0005488//binding;GO:0005215//transporter activity;GO:0015318//inorganic molecular entity transmembrane transporter activity;GO:0046943//…	ko04974(Protein digestion and absorption)	SLC7A8
DNAAF6	7.436	0.1797	-2.477	4.096e-07	1.504e-06	Down Regulation	NW_025927665.1	5002166	5011876	+	1524	DNAAF6	GO:0008150;GO:0030317;GO:0006996;GO:0005623;GO:0030031;GO:0003674;GO:0001578;GO:0016043;GO:0035082;GO:0007017;GO:0044424;GO:0000226;GO:0040011;GO:0044085;GO:0043933;GO:0097722;GO:0070286;GO:0060271;GO:0030030;GO:0005515;GO:0071840;GO:0034622;GO:0005575;GO:0051179;GO:0005737;GO:0003341;GO:0048870;GO:0044464;GO:0006928;GO:0005488;GO:0009987;GO:0022607;GO:0005622;GO:0007010;GO:0120031;GO:0051674;GO:…	-	4GPP9	S	sp|Q9NQM4|DAAF6_HUMAN Dynein axonemal assembly factor 6 OS=Homo sapiens OX=9606 GN=DNAAF6 PE=1 SV=1	XP_013039063.1 PREDICTED: protein PIH1D3 [Anser cygnoides domesticus]	GO:0008150//biological_process;GO:0030317//flagellated sperm motility;GO:0006996//organelle organization;GO:0030031//cell projection assembly;GO:0001578//microtubule bundle formation;GO:0016043//cellular component organization;GO:0035082//axoneme assembly;GO:0007017//microtubule-based process;GO:0000226//microtubule cytoskeleton organization;GO:0040011//locomotion;GO:0044085//cellular component b…	GO:0005623//obsolete cell;GO:0044424//obsolete intracellular part;GO:0005575//cellular_component;GO:0005737//cytoplasm;GO:0044464//obsolete cell part;GO:0005622//intracellular anatomical structure;	GO:0003674//molecular_function;GO:0005515//protein binding;GO:0005488//binding;GO:0051087//chaperone binding;	-	DNAAF6
LOC106036790	36.5098	0.4823	-1.052	4.167e-07	1.528e-06	Down Regulation	NW_025927684.1	3778632	3786911	+	3979	LOC106036790	GO:0015347;GO:0050896;GO:0071705;GO:0005887;GO:0090482;GO:0015291;GO:0046483;GO:0051234;GO:0015718;GO:0051179;GO:0031226;GO:0098656;GO:1901566;GO:0019674;GO:0044238;GO:0006811;GO:0044249;GO:0008509;GO:0034641;GO:0098655;GO:0015103;GO:0019362;GO:0006733;GO:0015711;GO:0016021;GO:0046496;GO:0006139;GO:0015695;GO:0034356;GO:0009117;GO:0009058;GO:0046942;GO:0022857;GO:2001142;GO:0044281;GO:0016020;GO:…	K08209	4GQ0N	S	sp|Q9Y226|S22AD_HUMAN Solute carrier family 22 member 13 OS=Homo sapiens OX=9606 GN=SLC22A13 PE=2 SV=2	XP_035410269.1 solute carrier family 22 member 13-like [Cygnus atratus]	GO:0050896//response to stimulus;GO:0071705//nitrogen compound transport;GO:0046483//heterocycle metabolic process;GO:0051234//establishment of localization;GO:0015718//monocarboxylic acid transport;GO:0051179//localization;GO:0098656//anion transmembrane transport;GO:1901566//organonitrogen compound biosynthetic process;GO:0019674//NAD metabolic process;GO:0044238//primary metabolic process;GO:0…	GO:0005887//integral component of plasma membrane;GO:0031226//intrinsic component of plasma membrane;GO:0016021//integral component of membrane;GO:0016020//membrane;GO:0016324//apical plasma membrane;GO:0005575//cellular_component;GO:0071944//cell periphery;GO:0005623//obsolete cell;GO:0098590//plasma membrane region;GO:0044459//obsolete plasma membrane part;GO:0044425//obsolete membrane part;GO:…	GO:0015347//sodium-independent organic anion transmembrane transporter activity;GO:0090482//vitamin transmembrane transporter activity;GO:0015291//secondary active transmembrane transporter activity;GO:0008509//anion transmembrane transporter activity;GO:0015103//inorganic anion transmembrane transporter activity;GO:0022857//transmembrane transporter activity;GO:0015238//xenobiotic transmembrane …	-	SLC22A13
LOC125181639	23.1997	0.4203	-1.251	5.594e-07	2.026e-06	Down Regulation	NW_025928421.1	32875	35016	-	2142	LOC125181639	-	-	496XV	S	-	XP_040403417.1 uncharacterized protein LOC121065049 [Cygnus olor]	-	-	-	-	-
CNRIP1	21.5474	0.4206	-1.249	6.111e-07	2.204e-06	Down Regulation	NW_025927679.1	1845610	1851709	-	1852	CNRIP1	GO:0044464;GO:0065007;GO:0023051;GO:0010646;GO:0005622;GO:0005488;GO:0043209;GO:0048519;GO:0050794;GO:0009966;GO:0001664;GO:0023057;GO:0031718;GO:0005515;GO:0005886;GO:0005575;GO:0016020;GO:0048583;GO:0005737;GO:0044092;GO:0008022;GO:0010648;GO:0031717;GO:0044424;GO:0005102;GO:0048523;GO:0009968;GO:0010469;GO:0071944;GO:0008150;GO:0003674;GO:0005623;GO:0065009;GO:0050789;GO:2000272;GO:0048585	-	4GTYY	S	sp|Q5M8N0|CNRP1_MOUSE CB1 cannabinoid receptor-interacting protein 1 OS=Mus musculus OX=10090 GN=Cnrip1 PE=1 SV=1	XP_013050326.1 PREDICTED: CB1 cannabinoid receptor-interacting protein 1 [Anser cygnoides domesticus] __gt;XP_035176220.1 CB1 cannabinoid receptor-interacting protein 1 [Oxyura jamaicensis] __gt;XP_035408931.1 CB1 cannabinoid receptor-interacting protein 1 [Cygnus atratus] __gt;XP_040409113.1 CB1 cannabinoid receptor-interacting protein 1 [Cygnus olor]	GO:0065007//biological regulation;GO:0023051//regulation of signaling;GO:0010646//regulation of cell communication;GO:0048519//negative regulation of biological process;GO:0050794//regulation of cellular process;GO:0009966//regulation of signal transduction;GO:0023057//negative regulation of signaling;GO:0048583//regulation of response to stimulus;GO:0044092//negative regulation of molecular func…	GO:0044464//obsolete cell part;GO:0005622//intracellular anatomical structure;GO:0043209//myelin sheath;GO:0005886//plasma membrane;GO:0005575//cellular_component;GO:0016020//membrane;GO:0005737//cytoplasm;GO:0044424//obsolete intracellular part;GO:0071944//cell periphery;GO:0005623//obsolete cell;	GO:0005488//binding;GO:0001664//G protein-coupled receptor binding;GO:0031718//type 1 cannabinoid receptor binding;GO:0005515//protein binding;GO:0008022//protein C-terminus binding;GO:0031717//cannabinoid receptor binding;GO:0005102//signaling receptor binding;GO:0003674//molecular_function;	-	Cnrip1
LOC106040587	6.4581	0.1448	-2.788	6.113e-07	2.204e-06	Down Regulation	NW_025927725.1	867207	870794	-	1867	LOC106040587	GO:0032502;GO:0071356;GO:0002682;GO:0090290;GO:0072674;GO:0042221;GO:0030099;GO:0002521;GO:0002573;GO:0007275;GO:0051240;GO:0002761;GO:1903708;GO:0002684;GO:1902107;GO:0009987;GO:0051094;GO:0002376;GO:0034612;GO:0048518;GO:0045670;GO:0050896;GO:0051128;GO:0051716;GO:0042127;GO:0048856;GO:2000026;GO:0045637;GO:0050789;GO:0034097;GO:0008284;GO:0032501;GO:0060143;GO:0070887;GO:0090289;GO:0016021;GO:…	-	4GNGQ	S	sp|Q9BR26|OCSTP_HUMAN Osteoclast stimulatory transmembrane protein OS=Homo sapiens OX=9606 GN=OCSTAMP PE=2 SV=2	XP_013044014.1 PREDICTED: osteoclast stimulatory transmembrane protein [Anser cygnoides domesticus]	GO:0032502//developmental process;GO:0071356//cellular response to tumor necrosis factor;GO:0002682//regulation of immune system process;GO:0090290//positive regulation of osteoclast proliferation;GO:0072674//multinuclear osteoclast differentiation;GO:0042221//response to chemical;GO:0030099//myeloid cell differentiation;GO:0002521//leukocyte differentiation;GO:0002573//myeloid leukocyte differen…	GO:0016021//integral component of membrane;GO:0044425//obsolete membrane part;GO:0016020//membrane;GO:0005575//cellular_component;GO:0031224//intrinsic component of membrane;	-	-	OCSTAMP
PIWIL1	6.9838	0.1322	-2.919	6.488e-07	2.331e-06	Down Regulation	NW_025927909.1	395863	416568	-	4773	PIWIL1	GO:0016043;GO:0044444;GO:0051321;GO:0060293;GO:0032991;GO:0008150;GO:0003006;GO:0006996;GO:0043186;GO:0003727;GO:0097159;GO:1901360;GO:0051246;GO:0003674;GO:0048523;GO:0010468;GO:0034728;GO:0036464;GO:0045495;GO:0090304;GO:0003824;GO:0035093;GO:0004521;GO:0044237;GO:0007289;GO:0090501;GO:0010608;GO:0019900;GO:0032502;GO:0043227;GO:0007283;GO:0016788;GO:0043231;GO:0031323;GO:0009889;GO:0009987;GO:…	K02156	4GKDA	D	sp|A6N7Y9|PIWL1_CHICK Piwi-like protein 1 OS=Gallus gallus OX=9031 GN=PIWIL1 PE=2 SV=1	XP_013028884.1 PREDICTED: piwi-like protein 1 isoform X2 [Anser cygnoides domesticus]	GO:0016043//cellular component organization;GO:0051321//meiotic cell cycle;GO:0008150//biological_process;GO:0003006//developmental process involved in reproduction;GO:0006996//organelle organization;GO:1901360//organic cyclic compound metabolic process;GO:0051246//regulation of protein metabolic process;GO:0048523//negative regulation of cellular process;GO:0010468//regulation of gene expression…	GO:0044444//obsolete cytoplasmic part;GO:0060293//germ plasm;GO:0032991//protein-containing complex;GO:0043186//P granule;GO:0036464//cytoplasmic ribonucleoprotein granule;GO:0045495//pole plasm;GO:0043227//membrane-bounded organelle;GO:0043231//intracellular membrane-bounded organelle;GO:0005622//intracellular anatomical structure;GO:0005845//mRNA cap binding complex;GO:0044464//obsolete cell pa…	GO:0003727//single-stranded RNA binding;GO:0097159//organic cyclic compound binding;GO:0003674//molecular_function;GO:0003824//catalytic activity;GO:0004521//endoribonuclease activity;GO:0019900//kinase binding;GO:0016788//hydrolase activity, acting on ester bonds;GO:0140098//catalytic activity, acting on RNA;GO:1901363//heterocyclic compound binding;GO:0019901//protein kinase binding;GO:0034584/…	ko04320(Dorso-ventral axis formation)	PIWIL1
COL25A1	25.2198	0.4386	-1.189	7.64e-07	2.728e-06	Down Regulation	NW_025927698.1	2895359	3205198	-	3762	COL25A1	GO:0000902;GO:0007409;GO:0005539;GO:0009987;GO:0005622;GO:0005615;GO:0005788;GO:0048856;GO:0043168;GO:0005581;GO:0061564;GO:0005887;GO:0070013;GO:0048812;GO:0043227;GO:0000904;GO:0048667;GO:0048468;GO:0048699;GO:0031226;GO:0032502;GO:0007275;GO:0007399;GO:0043231;GO:0044459;GO:0060385;GO:0044425;GO:0048869;GO:0016021;GO:0032501;GO:0016043;GO:0044444;GO:0022008;GO:0043167;GO:0003674;GO:0030182;GO:…	-	4C8S4	W	sp|Q9BXS0|COPA1_HUMAN Collagen alpha-1(XXV) chain OS=Homo sapiens OX=9606 GN=COL25A1 PE=1 SV=2	XP_029815350.1 collagen alpha-1(XXV) chain [Manacus vitellinus]	GO:0000902//cell morphogenesis;GO:0007409//axonogenesis;GO:0009987//cellular process;GO:0048856//anatomical structure development;GO:0061564//axon development;GO:0048812//neuron projection morphogenesis;GO:0000904//cell morphogenesis involved in differentiation;GO:0048667//cell morphogenesis involved in neuron differentiation;GO:0048468//cell development;GO:0048699//generation of neurons;GO:00325…	GO:0005622//intracellular anatomical structure;GO:0005615//extracellular space;GO:0005788//endoplasmic reticulum lumen;GO:0005581//collagen trimer;GO:0005887//integral component of plasma membrane;GO:0070013//intracellular organelle lumen;GO:0043227//membrane-bounded organelle;GO:0031226//intrinsic component of plasma membrane;GO:0043231//intracellular membrane-bounded organelle;GO:0044459//obsol…	GO:0005539//glycosaminoglycan binding;GO:0043168//anion binding;GO:0043167//ion binding;GO:0003674//molecular_function;GO:0005488//binding;GO:1901681//sulfur compound binding;GO:0097367//carbohydrate derivative binding;GO:0008201//heparin binding;GO:0042277//peptide binding;GO:0033218//amide binding;GO:0001540//amyloid-beta binding;	-	COL25A1
LOC125179667	18.5684	0.3738	-1.419	8.195e-07	2.916e-06	Down Regulation	NW_025928333.1	4297	23424	+	3186	LOC125179667	GO:1901653;GO:0019028;GO:0042995;GO:0001077;GO:0048025;GO:0071322;GO:0044306;GO:0010605;GO:0097447;GO:0008092;GO:0071704;GO:0044451;GO:1900006;GO:0097659;GO:0043010;GO:0034284;GO:0042592;GO:0045472;GO:0060541;GO:0019725;GO:0080090;GO:0003700;GO:1902165;GO:0022414;GO:0048732;GO:1903311;GO:1902680;GO:0007422;GO:0010869;GO:1904321;GO:0033554;GO:0001541;GO:0048878;GO:0051716;GO:0098793;GO:0009987;GO:…	K12886	4GRCM	K	sp|Q5ZIQ3|HNRPK_CHICK Heterogeneous nuclear ribonucleoprotein K OS=Gallus gallus OX=9031 GN=HNRNPK PE=2 SV=1	XP_035170004.1 heterogeneous nuclear ribonucleoprotein K isoform X2 [Oxyura jamaicensis] __gt;XP_040398364.1 heterogeneous nuclear ribonucleoprotein K isoform X2 [Cygnus olor] __gt;XP_040398365.1 heterogeneous nuclear ribonucleoprotein K isoform X2 [Cygnus olor] __gt;XP_040398366.1 heterogeneous nuclear ribonucleoprotein K isoform X2 [Cygnus olor] __gt;XP_040398368.1 heterogeneous nuclear ribonuc…	GO:1901653//cellular response to peptide;GO:0048025//negative regulation of mRNA splicing, via spliceosome;GO:0071322//cellular response to carbohydrate stimulus;GO:0010605//negative regulation of macromolecule metabolic process;GO:0071704//organic substance metabolic process;GO:1900006//positive regulation of dendrite development;GO:0097659//nucleic acid-templated transcription;GO:0043010//camer…	GO:0019028//viral capsid;GO:0042995//cell projection;GO:0044306//neuron projection terminus;GO:0097447//dendritic tree;GO:0044451//obsolete nucleoplasm part;GO:0098793//presynapse;GO:0005622//intracellular anatomical structure;GO:0005654//nucleoplasm;GO:0036464//cytoplasmic ribonucleoprotein granule;GO:0005739//mitochondrion;GO:0120038//obsolete plasma membrane bounded cell projection part;GO:000…	GO:0001077//DNA-binding transcription activator activity, RNA polymerase II-specific;GO:0008092//cytoskeletal protein binding;GO:0003700//DNA-binding transcription factor activity;GO:0003729//mRNA binding;GO:0019904//protein domain specific binding;GO:0003723//RNA binding;GO:0044877//protein-containing complex binding;GO:0003697//single-stranded DNA binding;GO:0005515//protein binding;GO:0008134/…	ko03040(Spliceosome)	HNRNPK
RASSF9	19.3815	0.3985	-1.327	8.464e-07	3.008e-06	Down Regulation	NW_025927680.1	6616107	6652225	+	13348	RASSF9	GO:0050789;GO:0051641;GO:0044444;GO:0030136;GO:0008150;GO:0016197;GO:0003674;GO:0045184;GO:0042886;GO:0031090;GO:0007154;GO:0030658;GO:0023052;GO:0030662;GO:0030133;GO:0005798;GO:0031410;GO:0051179;GO:0012510;GO:0043227;GO:0044433;GO:0015833;GO:0009987;GO:0046907;GO:0005622;GO:0050896;GO:0015031;GO:0071705;GO:0051716;GO:0016192;GO:0030135;GO:0019899;GO:0005829;GO:0033036;GO:0051234;GO:0006886;GO:…	K09856	4GHK2	W	sp|O75901|RASF9_HUMAN Ras association domain-containing protein 9 OS=Homo sapiens OX=9606 GN=RASSF9 PE=2 SV=2	XP_013045499.1 PREDICTED: ras association domain-containing protein 9 isoform X1 [Anser cygnoides domesticus]	GO:0050789//regulation of biological process;GO:0051641//cellular localization;GO:0008150//biological_process;GO:0016197//endosomal transport;GO:0045184//establishment of protein localization;GO:0042886//amide transport;GO:0007154//cell communication;GO:0023052//signaling;GO:0051179//localization;GO:0015833//peptide transport;GO:0009987//cellular process;GO:0046907//intracellular transport;GO:005…	GO:0044444//obsolete cytoplasmic part;GO:0030136//clathrin-coated vesicle;GO:0031090//organelle membrane;GO:0030658//transport vesicle membrane;GO:0030662//coated vesicle membrane;GO:0030133//transport vesicle;GO:0005798//Golgi-associated vesicle;GO:0031410//cytoplasmic vesicle;GO:0012510//trans-Golgi network transport vesicle membrane;GO:0043227//membrane-bounded organelle;GO:0044433//obsolete c…	GO:0003674//molecular_function;GO:0019899//enzyme binding;GO:0005515//protein binding;GO:0005488//binding;GO:0019904//protein domain specific binding;GO:0005215//transporter activity;	-	RASSF9
FAM110A	23.1989	0.4522	-1.145	1.01e-06	3.554e-06	Down Regulation	NW_025927735.1	4735769	4742285	-	4336	FAM110A	GO:0044430;GO:0005622;GO:0043229;GO:0043226;GO:0000922;GO:0043228;GO:0044446;GO:0044464;GO:0005856;GO:0044424;GO:0005815;GO:0015630;GO:0005737;GO:0005819;GO:0044422;GO:0043232;GO:0005575;GO:0005623	-	4GRNB	S	sp|Q8R184|F110A_MOUSE Protein FAM110A OS=Mus musculus OX=10090 GN=Fam110a PE=2 SV=2	XP_040431834.1 protein FAM110A isoform X1 [Cygnus olor]	-	GO:0044430//obsolete cytoskeletal part;GO:0005622//intracellular anatomical structure;GO:0043229//intracellular organelle;GO:0043226//organelle;GO:0000922//spindle pole;GO:0043228//non-membrane-bounded organelle;GO:0044446//obsolete intracellular organelle part;GO:0044464//obsolete cell part;GO:0005856//cytoskeleton;GO:0044424//obsolete intracellular part;GO:0005815//microtubule organizing center…	-	-	Fam110a
LOC106032092	13.8318	0.3101	-1.689	1.015e-06	3.57e-06	Down Regulation	NW_025927663.1	13348311	13377815	-	3704	LOC106032092	GO:0034765;GO:0071840;GO:0005267;GO:0005575;GO:0044057;GO:0016020;GO:0015077;GO:0022857;GO:0022890;GO:0006813;GO:0022838;GO:0019904;GO:0006810;GO:0036477;GO:0005623;GO:0022843;GO:0098662;GO:0015672;GO:0044085;GO:0051259;GO:0010107;GO:0071944;GO:0120025;GO:1903522;GO:0006811;GO:0051179;GO:0031226;GO:0005242;GO:0005887;GO:0051234;GO:0005244;GO:0022839;GO:0030001;GO:0022803;GO:0065003;GO:0043025;GO:…	K05005	4GSME	P	sp|F1NHE9|KCJ12_CHICK ATP-sensitive inward rectifier potassium channel 12 OS=Gallus gallus OX=9031 GN=KCNJ12 PE=1 SV=1	XP_003210652.1 ATP-sensitive inward rectifier potassium channel 12 [Meleagris gallopavo] __gt;XP_012953779.1 ATP-sensitive inward rectifier potassium channel 12 [Anas platyrhynchos] __gt;XP_013030355.1 PREDICTED: ATP-sensitive inward rectifier potassium channel 12 [Anser cygnoides domesticus] __gt;XP_013030357.1 PREDICTED: ATP-sensitive inward rectifier potassium channel 12 [Anser cygnoides domes…	GO:0034765//regulation of ion transmembrane transport;GO:0071840//cellular component organization or biogenesis;GO:0044057//regulation of system process;GO:0006813//potassium ion transport;GO:0006810//transport;GO:0098662//inorganic cation transmembrane transport;GO:0015672//inorganic cation transmembrane transport;GO:0044085//cellular component biogenesis;GO:0051259//protein complex oligomerizat…	GO:0005575//cellular_component;GO:0016020//membrane;GO:0036477//somatodendritic compartment;GO:0005623//obsolete cell;GO:0071944//cell periphery;GO:0120025//plasma membrane bounded cell projection;GO:0031226//intrinsic component of plasma membrane;GO:0005887//integral component of plasma membrane;GO:0043025//neuronal cell body;GO:0016021//integral component of membrane;GO:0044463//obsolete cell p…	GO:0005267//potassium channel activity;GO:0015077//inorganic cation transmembrane transporter activity;GO:0022857//transmembrane transporter activity;GO:0022890//inorganic cation transmembrane transporter activity;GO:0022838//channel activity;GO:0019904//protein domain specific binding;GO:0022843//voltage-gated cation channel activity;GO:0005242//inward rectifier potassium channel activity;GO:000…	ko04921(Oxytocin signaling pathway);ko04725(Cholinergic synapse)	KCNJ12
LOC106049637	16.7461	0.3491	-1.518	1.39e-06	4.821e-06	Down Regulation	NW_025928109.1	136919	182035	+	3485	LOC106049637	GO:0022008;GO:0030182;GO:0008150;GO:0009653;GO:0044456;GO:0016021;GO:0030054;GO:0032501;GO:0016043;GO:0030424;GO:0045211;GO:0048869;GO:0044463;GO:0120038;GO:0044425;GO:0007275;GO:0098590;GO:0007399;GO:0043005;GO:0044459;GO:0000904;GO:0048812;GO:0048468;GO:0048667;GO:0048699;GO:0032502;GO:0022610;GO:0048856;GO:0042734;GO:0097458;GO:0061564;GO:0098793;GO:0000902;GO:0007409;GO:0009987;GO:0005615;GO:…	-	4GMB6	T	sp|A8WGA3|LFN1L_DANRE Leucine-rich repeat and fibronectin type III domain-containing protein 1-like protein OS=Danio rerio OX=7955 GN=lrfn1l PE=2 SV=1	XP_013057464.1 PREDICTED: leucine-rich repeat and fibronectin type III domain-containing protein 1-like protein [Anser cygnoides domesticus] __gt;XP_035427908.1 leucine-rich repeat and fibronectin type III domain-containing protein 1-like protein isoform X1 [Cygnus atratus] __gt;XP_040399007.1 leucine-rich repeat and fibronectin type III domain-containing protein 1-like protein isoform X1 [Cygnus…	GO:0022008//neurogenesis;GO:0030182//neuron differentiation;GO:0008150//biological_process;GO:0009653//anatomical structure morphogenesis;GO:0032501//multicellular organismal process;GO:0016043//cellular component organization;GO:0048869//cellular developmental process;GO:0007275//multicellular organism development;GO:0007399//nervous system development;GO:0000904//cell morphogenesis involved in …	GO:0044456//obsolete synapse part;GO:0016021//integral component of membrane;GO:0030054//cell junction;GO:0030424//axon;GO:0045211//postsynaptic membrane;GO:0044463//obsolete cell projection part;GO:0120038//obsolete plasma membrane bounded cell projection part;GO:0044425//obsolete membrane part;GO:0098590//plasma membrane region;GO:0043005//neuron projection;GO:0044459//obsolete plasma membrane …	-	-	lrfn1l
P2RX7	16.5559	0.3926	-1.349	1.496e-06	5.171e-06	Down Regulation	NW_025927732.1	1888595	1910236	+	5314	P2RX7	GO:0044425;GO:0031090;GO:0043405;GO:0015931;GO:0006952;GO:0070230;GO:0034767;GO:0043603;GO:0045860;GO:0046651;GO:0032270;GO:1905114;GO:0006954;GO:0032991;GO:0003674;GO:0051246;GO:0097159;GO:0002697;GO:0002684;GO:0034762;GO:0032059;GO:0060249;GO:0009893;GO:0055065;GO:0019207;GO:0031967;GO:0023061;GO:0048856;GO:0042981;GO:0006915;GO:2000026;GO:0034764;GO:0008144;GO:0051648;GO:0042327;GO:0002682;GO:…	K05220	4GW4E	P	sp|Q9Z1M0|P2RX7_MOUSE P2X purinoceptor 7 OS=Mus musculus OX=10090 GN=P2rx7 PE=1 SV=2	XP_013028788.1 PREDICTED: P2X purinoceptor 7-like [Anser cygnoides domesticus] __gt;XP_013028789.1 PREDICTED: P2X purinoceptor 7-like [Anser cygnoides domesticus] __gt;XP_013028790.1 PREDICTED: P2X purinoceptor 7-like [Anser cygnoides domesticus]	GO:0043405//regulation of MAP kinase activity;GO:0015931//nucleobase-containing compound transport;GO:0006952//defense response;GO:0070230//positive regulation of lymphocyte apoptotic process;GO:0034767//positive regulation of ion transmembrane transport;GO:0043603//cellular amide metabolic process;GO:0045860//positive regulation of protein kinase activity;GO:0046651//lymphocyte proliferation;GO:…	GO:0044425//obsolete membrane part;GO:0031090//organelle membrane;GO:0032991//protein-containing complex;GO:0032059//bleb;GO:0031967//organelle envelope;GO:0043231//intracellular membrane-bounded organelle;GO:0043005//neuron projection;GO:0031224//intrinsic component of membrane;GO:0012505//endomembrane system;GO:0005886//plasma membrane;GO:0005637//nuclear inner membrane;GO:0150034//distal axon;…	GO:0003674//molecular_function;GO:0097159//organic cyclic compound binding;GO:0019207//kinase regulator activity;GO:0008144//obsolete drug binding;GO:0042802//identical protein binding;GO:0099094//ligand-gated cation channel activity;GO:0005215//transporter activity;GO:0004931//extracellularly ATP-gated cation channel activity;GO:0022839//ion gated channel activity;GO:0001614//purinergic nucleoti…	ko04621(NOD-like receptor signaling pathway);ko04080(Neuroactive ligand-receptor interaction);ko04020(Calcium signaling pathway)	P2rx7
LOC106031298	2.3635	0.03821	-4.71	1.753e-06	6.021e-06	Down Regulation	NW_025927689.1	3801066	3807501	-	3243	LOC106031298	-	K07253	4GWDV	V	sp|Q02960|MIF_CHICK Macrophage migration inhibitory factor OS=Gallus gallus OX=9031 GN=MIF PE=3 SV=3	XP_035412800.1 macrophage migration inhibitory factor-like [Cygnus atratus] __gt;XP_040433527.1 macrophage migration inhibitory factor-like [Cygnus olor]	-	-	-	ko00360(Phenylalanine metabolism);ko00350(Tyrosine metabolism)	MIF
MAPK8IP2	35.4009	0.4887	-1.033	1.76e-06	6.046e-06	Down Regulation	NW_025927950.1	262700	271101	-	3765	MAPK8IP2	GO:2000311;GO:0043410;GO:0071704;GO:0032147;GO:0008092;GO:0120036;GO:0030234;GO:0065007;GO:0009967;GO:0099537;GO:0019220;GO:0003008;GO:0032990;GO:0016358;GO:0044297;GO:0120039;GO:0022414;GO:1902533;GO:0033218;GO:0048858;GO:0007165;GO:0051703;GO:0080090;GO:0001540;GO:0098772;GO:0005622;GO:0050804;GO:0009987;GO:0034762;GO:0043069;GO:0009893;GO:0007618;GO:0051716;GO:0042981;GO:0048856;GO:0019207;GO:…	K04435	4GMDH	T	sp|Q9ERE9|JIP2_MOUSE C-Jun-amino-terminal kinase-interacting protein 2 OS=Mus musculus OX=10090 GN=Mapk8ip2 PE=1 SV=1	XP_040400590.1 C-Jun-amino-terminal kinase-interacting protein 2 isoform X2 [Cygnus olor]	GO:2000311//regulation of AMPA receptor activity;GO:0043410//positive regulation of MAPK cascade;GO:0071704//organic substance metabolic process;GO:0032147//activation of protein kinase activity;GO:0120036//plasma membrane bounded cell projection organization;GO:0065007//biological regulation;GO:0009967//positive regulation of signal transduction;GO:0099537//trans-synaptic signaling;GO:0019220//r…	GO:0044297//cell body;GO:0005622//intracellular anatomical structure;GO:0098984//neuron to neuron synapse;GO:0032991//protein-containing complex;GO:0005737//cytoplasm;GO:0005575//cellular_component;GO:0098794//postsynapse;GO:0045202//synapse;GO:0036477//somatodendritic compartment;GO:0005623//obsolete cell;GO:0099572//postsynaptic specialization;GO:0044464//obsolete cell part;GO:0097458//obsolete…	GO:0008092//cytoskeletal protein binding;GO:0030234//enzyme regulator activity;GO:0033218//amide binding;GO:0001540//amyloid-beta binding;GO:0098772//molecular function regulator;GO:0019207//kinase regulator activity;GO:0005198//structural molecule activity;GO:0003824//catalytic activity;GO:0003674//molecular_function;GO:0016301//kinase activity;GO:0044877//protein-containing complex binding;GO:0…	ko04010(MAPK signaling pathway)	Mapk8ip2
TCP11	9.9264	0.2567	-1.962	2.28e-06	7.747e-06	Down Regulation	NW_025927716.1	5569968	5578329	+	3596	TCP11	GO:0044444;GO:0019935;GO:1902531;GO:1903429;GO:0032879;GO:0008150;GO:0003674;GO:0120038;GO:0044425;GO:0048523;GO:0007154;GO:0097729;GO:0097223;GO:0023052;GO:0032502;GO:0031410;GO:0043227;GO:0007283;GO:0019933;GO:0043231;GO:0051048;GO:0005622;GO:0032504;GO:0036126;GO:0009987;GO:0051716;GO:0048856;GO:0010646;GO:0097225;GO:0012505;GO:1902490;GO:0045920;GO:0051046;GO:0060627;GO:0031224;GO:0005929;GO:…	-	4GSYX	T	sp|Q8WWU5|TCP11_HUMAN T-complex protein 11 homolog OS=Homo sapiens OX=9606 GN=TCP11 PE=1 SV=1	XP_040391752.1 T-complex protein 11 homolog isoform X2 [Cygnus olor]	GO:0019935//cyclic-nucleotide-mediated signaling;GO:1902531//regulation of intracellular signal transduction;GO:1903429//regulation of cell maturation;GO:0032879//regulation of localization;GO:0008150//biological_process;GO:0048523//negative regulation of cellular process;GO:0007154//cell communication;GO:0023052//signaling;GO:0032502//developmental process;GO:0007283//spermatogenesis;GO:0019933/…	GO:0044444//obsolete cytoplasmic part;GO:0120038//obsolete plasma membrane bounded cell projection part;GO:0044425//obsolete membrane part;GO:0097729//9+2 motile cilium;GO:0097223//obsolete sperm part;GO:0031410//cytoplasmic vesicle;GO:0043227//membrane-bounded organelle;GO:0043231//intracellular membrane-bounded organelle;GO:0005622//intracellular anatomical structure;GO:0036126//sperm flagellum…	GO:0003674//molecular_function;	-	TCP11
RTN4RL2	25.8843	0.4808	-1.056	2.525e-06	8.552e-06	Down Regulation	NW_025927884.1	1302087	1306719	-	1726	RTN4RL2	GO:0031323;GO:0043005;GO:0023057;GO:0044459;GO:0009611;GO:0046658;GO:0033554;GO:0050767;GO:0042221;GO:0044092;GO:0010975;GO:0032502;GO:0048856;GO:0010646;GO:0019207;GO:2000026;GO:0097458;GO:0001932;GO:0061564;GO:0051716;GO:0098857;GO:0005622;GO:0009987;GO:1904893;GO:0051246;GO:0003674;GO:0030182;GO:0019221;GO:0098589;GO:0008150;GO:1902531;GO:0010563;GO:0016043;GO:0034097;GO:0031344;GO:0043549;GO:…	K16661	4GUD6	T	sp|Q86UN3|R4RL2_HUMAN Reticulon-4 receptor-like 2 OS=Homo sapiens OX=9606 GN=RTN4RL2 PE=1 SV=1	XP_035167458.1 reticulon-4 receptor-like 2 [Oxyura jamaicensis]	GO:0031323//regulation of cellular metabolic process;GO:0023057//negative regulation of signaling;GO:0009611//response to wounding;GO:0033554//cellular response to stress;GO:0050767//regulation of neurogenesis;GO:0042221//response to chemical;GO:0044092//negative regulation of molecular function;GO:0010975//regulation of neuron projection development;GO:0032502//developmental process;GO:0048856//…	GO:0043005//neuron projection;GO:0044459//obsolete plasma membrane part;GO:0046658//anchored component of plasma membrane;GO:0097458//obsolete neuron part;GO:0098857//membrane microdomain;GO:0005622//intracellular anatomical structure;GO:0098589//membrane;GO:0098552//side of membrane;GO:0120038//obsolete plasma membrane bounded cell projection part;GO:0044425//obsolete membrane part;GO:0005886//p…	GO:0019207//kinase regulator activity;GO:0003674//molecular_function;GO:0019887//protein kinase regulator activity;GO:0030234//enzyme regulator activity;GO:0098772//molecular function regulator;GO:0060089//molecular transducer activity;GO:0038023//signaling receptor activity;GO:0004857//enzyme inhibitor activity;GO:0019210//kinase inhibitor activity;GO:0004860//protein kinase inhibitor activity;	-	RTN4RL2
LOC106032947	31.2709	0.46	-1.12	2.557e-06	8.653e-06	Down Regulation	NW_025927674.1	9229038	9239498	+	2010	LOC106032947	-	K07426	4GMRR	Q	sp|Q64462|CP4B1_MOUSE Cytochrome P450 4B1 OS=Mus musculus OX=10090 GN=Cyp4b1 PE=1 SV=1	XP_040422168.1 cytochrome P450 4B1 [Cygnus olor]	-	-	-	-	Cyp4b1
LOC106049855	11.8728	0.2696	-1.891	2.818e-06	9.491e-06	Down Regulation	NW_025928215.1	5	1036	+	1032	LOC106049855	-	-	-	-	-	-	-	-	-	-	-
MB21D2	27.1309	0.4983	-1.005	2.872e-06	9.656e-06	Down Regulation	NW_025927753.1	826707	922450	+	7562	MB21D2	GO:0005488;GO:0044877;GO:0003674	-	3J39K	T	sp|Q8IYB1|M21D2_HUMAN Protein MB21D2 OS=Homo sapiens OX=9606 GN=MB21D2 PE=1 SV=3	XP_005029673.1 protein MB21D2 isoform X1 [Anas platyrhynchos] __gt;XP_032049247.1 protein MB21D2 [Aythya fuligula] __gt;XP_035400945.1 protein MB21D2 [Cygnus atratus] __gt;XP_040423039.1 protein MB21D2 [Cygnus olor] __gt;EOA94281.1 Uncharacterized protein C3orf59, partial [Anas platyrhynchos]	-	-	GO:0005488//binding;GO:0044877//protein-containing complex binding;GO:0003674//molecular_function;	-	MB21D2
LOC106040867	21.171	0.4441	-1.171	3.598e-06	1.196e-05	Down Regulation	NW_025927817.1	1881559	1889125	+	1421	LOC106040867	-	-	4GV4U	S	sp|Q6DGP8|NRN1_DANRE Neuritin OS=Danio rerio OX=7955 GN=nrn1 PE=2 SV=1	XP_027328990.2 neuritin-like [Anas platyrhynchos]	-	-	-	-	nrn1
APOB	4.9027	0.08884	-3.493	3.711e-06	1.232e-05	Down Regulation	NW_025927739.1	729436	767128	-	15070	APOB	GO:0016477;GO:0071310;GO:0001568;GO:0005215;GO:0065007;GO:0035295;GO:0048232;GO:0001944;GO:0005886;GO:1901575;GO:0071396;GO:0050750;GO:0009615;GO:0070971;GO:0010886;GO:0030659;GO:0031982;GO:0007165;GO:0008104;GO:0012505;GO:0008202;GO:0031984;GO:0005543;GO:0034447;GO:0009893;GO:0002684;GO:0048856;GO:0042221;GO:0048514;GO:0002682;GO:0009889;GO:0034694;GO:0010269;GO:0043231;GO:0009605;GO:0031090;GO:…	K14462	4GKNF	I	sp|P04114|APOB_HUMAN Apolipoprotein B-100 OS=Homo sapiens OX=9606 GN=APOB PE=1 SV=2	XP_013050287.1 PREDICTED: LOW QUALITY PROTEIN: apolipoprotein B-100 [Anser cygnoides domesticus]	GO:0016477//cell migration;GO:0071310//cellular response to organic substance;GO:0001568//blood vessel development;GO:0065007//biological regulation;GO:0035295//tube development;GO:0048232//male gamete generation;GO:0001944//vasculature development;GO:1901575//organic substance catabolic process;GO:0071396//cellular response to lipid;GO:0009615//response to virus;GO:0010886//positive regulation o…	GO:0005886//plasma membrane;GO:0070971//endoplasmic reticulum exit site;GO:0030659//cytoplasmic vesicle membrane;GO:0031982//vesicle;GO:0012505//endomembrane system;GO:0031984//organelle subcompartment;GO:0043231//intracellular membrane-bounded organelle;GO:0031090//organelle membrane;GO:0044425//obsolete membrane part;GO:0030662//coated vesicle membrane;GO:0034385//triglyceride-rich plasma lipop…	GO:0005215//transporter activity;GO:0050750//low-density lipoprotein particle receptor binding;GO:0005543//phospholipid binding;GO:0003674//molecular_function;GO:0005319//lipid transporter activity;GO:0017127//cholesterol transfer activity;GO:0035473//lipase binding;GO:0015248//sterol transporter activity;GO:0005488//binding;GO:0043168//anion binding;GO:1901681//sulfur compound binding;GO:0008289…	ko04979(Cholesterol metabolism);ko04977(Vitamin digestion and absorption);ko04975(Fat digestion and absorption)	APOB
TMEM170B	19.7476	0.3437	-1.541	4.014e-06	1.327e-05	Down Regulation	NW_025927722.1	8434	20870	-	8585	TMEM170B	GO:0005623;GO:1905114;GO:0008150;GO:0016021;GO:0030111;GO:0048585;GO:0050789;GO:0198738;GO:0016055;GO:0007165;GO:0023052;GO:0010648;GO:0071944;GO:0031224;GO:0007154;GO:0048523;GO:0044425;GO:0009968;GO:0005886;GO:0005575;GO:0023057;GO:0060828;GO:0007166;GO:0030178;GO:0016020;GO:0048583;GO:0090090;GO:0010646;GO:0065007;GO:0051716;GO:0023051;GO:0007267;GO:0044464;GO:0009966;GO:0050794;GO:0050896;GO:…	-	4GUW3	S	sp|Q5T4T1|T170B_HUMAN Transmembrane protein 170B OS=Homo sapiens OX=9606 GN=TMEM170B PE=1 SV=1	XP_040404658.1 transmembrane protein 170B [Cygnus olor]	GO:1905114//cell surface receptor signaling pathway involved in cell-cell signaling;GO:0008150//biological_process;GO:0030111//regulation of Wnt signaling pathway;GO:0048585//negative regulation of response to stimulus;GO:0050789//regulation of biological process;GO:0198738//cell-cell signaling by wnt;GO:0016055//Wnt signaling pathway;GO:0007165//signal transduction;GO:0023052//signaling;GO:00106…	GO:0005623//obsolete cell;GO:0016021//integral component of membrane;GO:0071944//cell periphery;GO:0031224//intrinsic component of membrane;GO:0044425//obsolete membrane part;GO:0005886//plasma membrane;GO:0005575//cellular_component;GO:0016020//membrane;GO:0044464//obsolete cell part;	-	-	TMEM170B
CSDC2	14.4763	0.3738	-1.42	4.079e-06	1.346e-05	Down Regulation	NW_025927770.1	883006	889320	-	2819	CSDC2	GO:0006355;GO:0046483;GO:0016070;GO:0005634;GO:0006725;GO:0031326;GO:1901363;GO:0005622;GO:0019219;GO:0009987;GO:0019222;GO:0044238;GO:0043487;GO:0009889;GO:0003677;GO:0031323;GO:0043231;GO:0043227;GO:0010467;GO:0010608;GO:0006397;GO:0044237;GO:0043488;GO:0010556;GO:0090304;GO:0034641;GO:0031329;GO:0051252;GO:0010468;GO:0003674;GO:1901360;GO:0097159;GO:0008150;GO:0006139;GO:0043170;GO:0050789;GO:…	-	4GUFQ	J	sp|Q9Y534|CSDC2_HUMAN Cold shock domain-containing protein C2 OS=Homo sapiens OX=9606 GN=CSDC2 PE=1 SV=1	XP_035167039.1 cold shock domain-containing protein C2 isoform X3 [Oxyura jamaicensis] __gt;XP_035167078.1 cold shock domain-containing protein C2 isoform X2 [Oxyura jamaicensis] __gt;XP_040410340.1 cold shock domain-containing protein C2 isoform X2 [Cygnus olor]	GO:0006355//regulation of transcription, DNA-templated;GO:0046483//heterocycle metabolic process;GO:0016070//RNA metabolic process;GO:0006725//cellular aromatic compound metabolic process;GO:0031326//regulation of cellular biosynthetic process;GO:0019219//regulation of nucleobase-containing compound metabolic process;GO:0009987//cellular process;GO:0019222//regulation of metabolic process;GO:0044…	GO:0005634//nucleus;GO:0005622//intracellular anatomical structure;GO:0043231//intracellular membrane-bounded organelle;GO:0043227//membrane-bounded organelle;GO:0044464//obsolete cell part;GO:0043226//organelle;GO:0005575//cellular_component;GO:0005737//cytoplasm;GO:0044424//obsolete intracellular part;GO:0043229//intracellular organelle;GO:0005623//obsolete cell;	GO:1901363//heterocyclic compound binding;GO:0003677//DNA binding;GO:0003674//molecular_function;GO:0097159//organic cyclic compound binding;GO:0003676//nucleic acid binding;GO:0003729//mRNA binding;GO:0005488//binding;GO:0005515//protein binding;GO:0008134//transcription factor binding;GO:0003730//mRNA 3'-UTR binding;GO:0003723//RNA binding;	-	CSDC2
LOC106046289	13.5527	0.275	-1.863	4.697e-06	1.541e-05	Down Regulation	NW_025927784.1	2744311	2761825	+	1845	LOC106046289	GO:0044283;GO:0046165;GO:1901615;GO:0044249;GO:0009308;GO:1901566;GO:0044433;GO:0042439;GO:0009056;GO:0099503;GO:1901565;GO:0034641;GO:0046872;GO:0043167;GO:0019439;GO:1901616;GO:0030141;GO:0042401;GO:0042415;GO:0044106;GO:0009058;GO:0005507;GO:0042136;GO:0009712;GO:0046189;GO:0044446;GO:0097708;GO:0006589;GO:0043226;GO:0042424;GO:0005575;GO:0042133;GO:0044248;GO:0046914;GO:0009309;GO:0016020;GO:…	-	4C8B4	E	sp|Q7TT41|MOXD2_MOUSE DBH-like monooxygenase protein 2 OS=Mus musculus OX=10090 GN=Moxd2 PE=2 SV=1	XP_013052664.1 PREDICTED: LOW QUALITY PROTEIN: putative DBH-like monooxygenase protein 2 [Anser cygnoides domesticus]	GO:0044283//small molecule biosynthetic process;GO:0046165//alcohol biosynthetic process;GO:1901615//organic hydroxy compound metabolic process;GO:0044249//cellular biosynthetic process;GO:0009308//amine metabolic process;GO:1901566//organonitrogen compound biosynthetic process;GO:0042439//ethanolamine-containing compound metabolic process;GO:0009056//catabolic process;GO:1901565//organonitrogen …	GO:0044433//obsolete cytoplasmic vesicle part;GO:0099503//secretory vesicle;GO:0030141//secretory granule;GO:0044446//obsolete intracellular organelle part;GO:0097708//intracellular vesicle;GO:0043226//organelle;GO:0005575//cellular_component;GO:0016020//membrane;GO:0005737//cytoplasm;GO:0044424//obsolete intracellular part;GO:0005576//extracellular region;GO:0043229//intracellular organelle;GO:0…	GO:0046872//metal ion binding;GO:0043167//ion binding;GO:0005507//copper ion binding;GO:0046914//transition metal ion binding;GO:0004500//dopamine beta-monooxygenase activity;GO:0004497//monooxygenase activity;GO:0016705//oxidoreductase activity, acting on paired donors, with incorporation or reduction of molecular oxygen;GO:0003824//catalytic activity;GO:0003674//molecular_function;GO:0043169//c…	-	Moxd2
GASK1A	8.9323	0.2511	-1.994	5.66e-06	1.838e-05	Down Regulation	NW_025927762.1	918048	934774	-	4868	GASK1A	GO:0005623;GO:0005575;GO:0044424;GO:0043231;GO:0044464;GO:0043227;GO:0005576;GO:0043229;GO:0043226;GO:0005622	-	4GJ05	S	sp|Q9UFP1|GAK1A_HUMAN Golgi-associated kinase 1A OS=Homo sapiens OX=9606 GN=GASK1A PE=1 SV=3	XP_035405630.1 Golgi-associated kinase 1A [Cygnus atratus]	-	GO:0005623//obsolete cell;GO:0005575//cellular_component;GO:0044424//obsolete intracellular part;GO:0043231//intracellular membrane-bounded organelle;GO:0044464//obsolete cell part;GO:0043227//membrane-bounded organelle;GO:0005576//extracellular region;GO:0043229//intracellular organelle;GO:0043226//organelle;GO:0005622//intracellular anatomical structure;	-	-	GASK1A
CTU2	21.8943	0.4589	-1.124	6.273e-06	2.028e-05	Down Regulation	NW_025927738.1	3992416	3995565	+	1250	CTU2	GO:0005488;GO:0071704;GO:0006396;GO:0003676;GO:0044464;GO:0005737;GO:0009451;GO:0005575;GO:0006399;GO:0044424;GO:0016783;GO:0003723;GO:0034470;GO:0006807;GO:0008033;GO:0006400;GO:0016740;GO:0008152;GO:0005623;GO:0009987;GO:0005622;GO:1901363;GO:0043412;GO:0002143;GO:0006725;GO:0002097;GO:0005829;GO:0046483;GO:0016070;GO:0010467;GO:0000049;GO:0016782;GO:0044238;GO:0034227;GO:0090304;GO:0034641;GO:…	K14169	4GP22	J	sp|Q3SZG9|CTU2_BOVIN Cytoplasmic tRNA 2-thiolation protein 2 OS=Bos taurus OX=9913 GN=CTU2 PE=2 SV=2	XP_040426898.1 cytoplasmic tRNA 2-thiolation protein 2 isoform X2 [Cygnus olor]	GO:0071704//organic substance metabolic process;GO:0006396//RNA processing;GO:0009451//RNA modification;GO:0006399//tRNA metabolic process;GO:0034470//ncRNA processing;GO:0006807//nitrogen compound metabolic process;GO:0008033//tRNA processing;GO:0006400//tRNA modification;GO:0008152//metabolic process;GO:0009987//cellular process;GO:0043412//macromolecule modification;GO:0002143//tRNA wobble pos…	GO:0044464//obsolete cell part;GO:0005737//cytoplasm;GO:0005575//cellular_component;GO:0044424//obsolete intracellular part;GO:0005623//obsolete cell;GO:0005622//intracellular anatomical structure;GO:0005829//cytosol;GO:0044444//obsolete cytoplasmic part;GO:0032991//protein-containing complex;	GO:0005488//binding;GO:0003676//nucleic acid binding;GO:0016783//sulfurtransferase activity;GO:0003723//RNA binding;GO:0016740//transferase activity;GO:1901363//heterocyclic compound binding;GO:0000049//tRNA binding;GO:0016782//transferase activity, transferring sulphur-containing groups;GO:0003824//catalytic activity;GO:0097159//organic cyclic compound binding;GO:0003674//molecular_function;	ko04122(Sulfur relay system)	CTU2
MCM7	18.9971	0.4061	-1.3	7.331e-06	2.354e-05	Down Regulation	NW_025928717.1	6161	12730	-	1185	MCM7	GO:0008026;GO:0006807;GO:0070035;GO:0000082;GO:0044428;GO:0006270;GO:1901576;GO:0032553;GO:0070849;GO:0036094;GO:0072689;GO:0017076;GO:0035639;GO:0032559;GO:0008094;GO:0042555;GO:0019220;GO:0010033;GO:0006974;GO:0005488;GO:0071704;GO:0007049;GO:0050794;GO:0051174;GO:0043233;GO:0065007;GO:0044464;GO:0005524;GO:0032555;GO:0071310;GO:0009410;GO:0044444;GO:0016043;GO:0005654;GO:0008150;GO:0032991;GO:…	K02210	4GM0Y	L	sp|Q3ZBH9|MCM7_BOVIN DNA replication licensing factor MCM7 OS=Bos taurus OX=9913 GN=MCM7 PE=2 SV=1	KAF1605742.1 DNA replication licensing factor MCM7, partial [Eudyptes pachyrhynchus]	GO:0006807//nitrogen compound metabolic process;GO:0000082//G1/S transition of mitotic cell cycle;GO:0006270//DNA replication initiation;GO:1901576//organic substance biosynthetic process;GO:0070849//response to epidermal growth factor;GO:0072689//MCM complex assembly;GO:0019220//regulation of phosphate metabolic process;GO:0010033//response to organic substance;GO:0006974//cellular response to D…	GO:0044428//obsolete nuclear part;GO:0042555//MCM complex;GO:0043233//organelle lumen;GO:0044464//obsolete cell part;GO:0044444//obsolete cytoplasmic part;GO:0005654//nucleoplasm;GO:0032991//protein-containing complex;GO:0070013//intracellular organelle lumen;GO:0043227//membrane-bounded organelle;GO:0043231//intracellular membrane-bounded organelle;GO:0005622//intracellular anatomical structure;…	GO:0008026//helicase activity;GO:0070035//obsolete purine NTP-dependent helicase activity;GO:0032553//ribonucleotide binding;GO:0036094//small molecule binding;GO:0017076//purine nucleotide binding;GO:0035639//purine ribonucleoside triphosphate binding;GO:0032559//adenyl ribonucleotide binding;GO:0008094//ATP-dependent activity, acting on DNA;GO:0005488//binding;GO:0005524//ATP binding;GO:0032555…	ko04110(Cell cycle);ko03030(DNA replication)	MCM7
UTS2R	11.3176	0.2978	-1.747	8.799e-06	2.801e-05	Down Regulation	NW_025927745.1	671216	677086	+	2724	UTS2R	GO:0031982;GO:0050878;GO:0007165;GO:0060089;GO:0044062;GO:0031224;GO:0035813;GO:0010840;GO:0006875;GO:0038023;GO:0007200;GO:0051046;GO:0051241;GO:0042592;GO:0035296;GO:0012505;GO:0019725;GO:0051480;GO:0044464;GO:0003105;GO:0065007;GO:0006873;GO:0055080;GO:0050794;GO:0007218;GO:0008528;GO:0003008;GO:0005886;GO:0072503;GO:0005768;GO:0019229;GO:0003013;GO:0051049;GO:0042753;GO:0051239;GO:0003093;GO:…	K04241	4GR79	T	sp|P49684|UR2R_RAT Urotensin-2 receptor OS=Rattus norvegicus OX=10116 GN=Uts2r PE=1 SV=2	XP_013053870.1 PREDICTED: urotensin-2 receptor isoform X1 [Anser cygnoides domesticus] __gt;XP_013053871.1 PREDICTED: urotensin-2 receptor isoform X1 [Anser cygnoides domesticus] __gt;XP_013053872.1 PREDICTED: urotensin-2 receptor isoform X1 [Anser cygnoides domesticus]	GO:0050878//regulation of body fluid levels;GO:0007165//signal transduction;GO:0044062//regulation of excretion;GO:0035813//regulation of renal sodium excretion;GO:0010840//regulation of circadian sleep/wake cycle, wakefulness;GO:0006875//cellular metal ion homeostasis;GO:0007200//phospholipase C-activating G protein-coupled receptor signaling pathway;GO:0051046//regulation of secretion;GO:005124…	GO:0031982//vesicle;GO:0031224//intrinsic component of membrane;GO:0012505//endomembrane system;GO:0044464//obsolete cell part;GO:0005886//plasma membrane;GO:0005768//endosome;GO:0044425//obsolete membrane part;GO:0044444//obsolete cytoplasmic part;GO:0005622//intracellular anatomical structure;GO:0044459//obsolete plasma membrane part;GO:0005769//early endosome;GO:0043227//membrane-bounded organ…	GO:0060089//molecular transducer activity;GO:0038023//signaling receptor activity;GO:0008528//G protein-coupled peptide receptor activity;GO:0004930//G protein-coupled receptor activity;GO:0003674//molecular_function;GO:0001653//peptide receptor activity;GO:0004888//transmembrane signaling receptor activity;GO:0001604//urotensin II receptor activity;	ko04080(Neuroactive ligand-receptor interaction)	Uts2r
PMEL	5.8506	0.1627	-2.62	9.906e-06	3.132e-05	Down Regulation	NW_025928124.1	82822	87217	-	3311	PMEL	GO:0048522;GO:0005575;GO:0071840;GO:0042438;GO:0016020;GO:0042440;GO:0005737;GO:0031974;GO:0048066;GO:0009058;GO:0044446;GO:0032438;GO:0046189;GO:0043226;GO:0034493;GO:0097708;GO:0005623;GO:0008152;GO:0043473;GO:0019438;GO:1901362;GO:0044422;GO:0016050;GO:0019748;GO:0044424;GO:0071944;GO:0044440;GO:0005770;GO:0005576;GO:0043229;GO:0044249;GO:0019222;GO:0044433;GO:0032585;GO:0033059;GO:0031983;GO:…	K17304	4GRZA	S	sp|Q98917|PMEL_CHICK Melanocyte protein PMEL OS=Gallus gallus OX=9031 GN=PMEL PE=1 SV=3	XP_035427524.1 LOW QUALITY PROTEIN: melanocyte protein PMEL [Cygnus atratus]	GO:0048522//positive regulation of cellular process;GO:0071840//cellular component organization or biogenesis;GO:0042438//melanin biosynthetic process;GO:0042440//pigment metabolic process;GO:0048066//developmental pigmentation;GO:0009058//biosynthetic process;GO:0032438//melanosome organization;GO:0046189//phenol-containing compound biosynthetic process;GO:0008152//metabolic process;GO:0043473//…	GO:0005575//cellular_component;GO:0016020//membrane;GO:0005737//cytoplasm;GO:0031974//membrane-enclosed lumen;GO:0044446//obsolete intracellular organelle part;GO:0043226//organelle;GO:0034493//melanosome lumen;GO:0097708//intracellular vesicle;GO:0005623//obsolete cell;GO:0044422//obsolete organelle part;GO:0044424//obsolete intracellular part;GO:0071944//cell periphery;GO:0044440//obsolete endo…	GO:0005515//protein binding;GO:0005488//binding;GO:0042802//identical protein binding;GO:0003674//molecular_function;	-	PMEL
TSSK2	18.3872	0.4477	-1.159	1.019e-05	3.217e-05	Down Regulation	NW_025927689.1	4052296	4054867	+	2482	TSSK2	GO:0043226;GO:0097708;GO:0044446;GO:0016773;GO:0016301;GO:0016310;GO:0005575;GO:0048515;GO:0097367;GO:0005737;GO:0000003;GO:0044424;GO:0044703;GO:0015630;GO:0043229;GO:0048609;GO:0030554;GO:0006796;GO:0120025;GO:0044260;GO:0030154;GO:0044422;GO:0008152;GO:0005623;GO:0006793;GO:0005856;GO:0004672;GO:0005634;GO:0005814;GO:0000166;GO:0051704;GO:0043412;GO:0050896;GO:0004674;GO:0044238;GO:0007275;GO:…	K08811	4GTJH	T	sp|Q96PF2|TSSK2_HUMAN Testis-specific serine/threonine-protein kinase 2 OS=Homo sapiens OX=9606 GN=TSSK2 PE=1 SV=2	XP_013029022.1 PREDICTED: testis-specific serine/threonine-protein kinase 2 [Anser cygnoides domesticus]	GO:0016310//phosphorylation;GO:0048515//spermatid differentiation;GO:0000003//reproduction;GO:0044703//multi-organism reproductive process;GO:0048609//multicellular organismal reproductive process;GO:0006796//phosphate-containing compound metabolic process;GO:0044260//cellular macromolecule metabolic process;GO:0030154//cell differentiation;GO:0008152//metabolic process;GO:0006793//phosphorus met…	GO:0043226//organelle;GO:0097708//intracellular vesicle;GO:0044446//obsolete intracellular organelle part;GO:0005575//cellular_component;GO:0005737//cytoplasm;GO:0044424//obsolete intracellular part;GO:0015630//microtubule cytoskeleton;GO:0043229//intracellular organelle;GO:0120025//plasma membrane bounded cell projection;GO:0044422//obsolete organelle part;GO:0005623//obsolete cell;GO:0005856//c…	GO:0016773//phosphotransferase activity, alcohol group as acceptor;GO:0016301//kinase activity;GO:0097367//carbohydrate derivative binding;GO:0030554//adenyl nucleotide binding;GO:0004672//protein kinase activity;GO:0000166//nucleotide binding;GO:0004674//protein serine/threonine kinase activity;GO:0046872//metal ion binding;GO:0043167//ion binding;GO:1901265//nucleoside phosphate binding;GO:0043…	-	TSSK2
SYT4	2.1472	0.04176	-4.582	1.183e-05	3.719e-05	Down Regulation	NW_025928131.1	26143	31196	+	1332	SYT4	GO:0051128;GO:0010720;GO:0007417;GO:0007267;GO:0048791;GO:0051656;GO:0016192;GO:1903307;GO:0014059;GO:0051234;GO:0045927;GO:0099177;GO:0048489;GO:0090087;GO:0031300;GO:0044433;GO:1903561;GO:0032127;GO:0000139;GO:0046928;GO:0051179;GO:1903793;GO:0050793;GO:0099503;GO:0045664;GO:0030424;GO:0051047;GO:1903531;GO:0050768;GO:0046872;GO:0051050;GO:0007420;GO:0031594;GO:0044463;GO:0031339;GO:0043025;GO:…	K19904	4GRZY	TU	sp|Q9H2B2|SYT4_HUMAN Synaptotagmin-4 OS=Homo sapiens OX=9606 GN=SYT4 PE=1 SV=1	XP_013038691.1 PREDICTED: synaptotagmin-4 isoform X1 [Anser cygnoides domesticus] __gt;XP_035415926.1 synaptotagmin-4 [Cygnus atratus] __gt;XP_040397580.1 synaptotagmin-4 isoform X1 [Cygnus olor]	GO:0051128//regulation of cellular component organization;GO:0010720//positive regulation of cell development;GO:0007417//central nervous system development;GO:0007267//cell-cell signaling;GO:0048791//calcium ion-regulated exocytosis of neurotransmitter;GO:0051656//establishment of organelle localization;GO:0016192//vesicle-mediated transport;GO:1903307//positive regulation of regulated secretory…	GO:0031300//intrinsic component of organelle membrane;GO:0044433//obsolete cytoplasmic vesicle part;GO:1903561//extracellular vesicle;GO:0032127//dense core granule membrane;GO:0000139//Golgi membrane;GO:0099503//secretory vesicle;GO:0030424//axon;GO:0031594//neuromuscular junction;GO:0044463//obsolete cell projection part;GO:0043025//neuronal cell body;GO:0016021//integral component of membrane;…	GO:0046872//metal ion binding;GO:0043167//ion binding;GO:0046982//protein heterodimerization activity;GO:0008289//lipid binding;GO:0072341//modified amino acid binding;GO:0019905//syntaxin binding;GO:0043168//anion binding;GO:0046983//protein dimerization activity;GO:0043169//cation binding;GO:0005488//binding;GO:0005515//protein binding;GO:0001786//phosphatidylserine binding;GO:0005544//calcium-…	-	SYT4
P2RX3	7.29	0.2351	-2.089	1.325e-05	4.139e-05	Down Regulation	NW_025927662.1	20201054	20207466	+	1405	P2RX3	GO:0098793;GO:0005622;GO:0050804;GO:0009987;GO:0031967;GO:0055065;GO:0098857;GO:0051716;GO:0007606;GO:0007635;GO:0042221;GO:0048878;GO:0008144;GO:0061368;GO:0035690;GO:0031668;GO:0007599;GO:0043005;GO:0009605;GO:0043231;GO:0009611;GO:0043195;GO:0031090;GO:0120038;GO:0044425;GO:0009409;GO:0044444;GO:0070206;GO:0003674;GO:0097159;GO:0007596;GO:0050909;GO:0008150;GO:1905114;GO:0032991;GO:0055080;GO:…	K05217	4GPD4	P	sp|P49654|P2RX3_RAT P2X purinoceptor 3 OS=Rattus norvegicus OX=10116 GN=P2rx3 PE=1 SV=1	XP_035167488.1 P2X purinoceptor 3, partial [Oxyura jamaicensis]	GO:0050804//modulation of chemical synaptic transmission;GO:0009987//cellular process;GO:0055065//metal ion homeostasis;GO:0051716//cellular response to stimulus;GO:0007606//sensory perception of chemical stimulus;GO:0007635//chemosensory behavior;GO:0042221//response to chemical;GO:0048878//chemical homeostasis;GO:0061368//behavioral response to formalin induced pain;GO:0035690//cellular respons…	GO:0098793//presynapse;GO:0005622//intracellular anatomical structure;GO:0031967//organelle envelope;GO:0098857//membrane microdomain;GO:0043005//neuron projection;GO:0043231//intracellular membrane-bounded organelle;GO:0043195//terminal bouton;GO:0031090//organelle membrane;GO:0120038//obsolete plasma membrane bounded cell projection part;GO:0044425//obsolete membrane part;GO:0044444//obsolete c…	GO:0008144//obsolete drug binding;GO:0003674//molecular_function;GO:0097159//organic cyclic compound binding;GO:0035586//purinergic nucleotide receptor activity;GO:0004931//extracellularly ATP-gated cation channel activity;GO:0005215//transporter activity;GO:0022834//ligand-gated channel activity;GO:0008324//cation transmembrane transporter activity;GO:0032559//adenyl ribonucleotide binding;GO:00…	ko04742(Taste transduction);ko04080(Neuroactive ligand-receptor interaction);ko04020(Calcium signaling pathway)	P2rx3
LOC125181715	5.0043	0.1308	-2.934	1.339e-05	4.177e-05	Down Regulation	NW_025928553.1	21234	22411	+	1176	LOC125181715	-	-	-	-	-	-	-	-	-	-	-
RUNDC3A	8.1248	0.2608	-1.939	1.382e-05	4.303e-05	Down Regulation	NW_025927818.1	2024656	2029255	-	1740	RUNDC3A	GO:1900542;GO:0050789;GO:0044444;GO:0060589;GO:0065009;GO:0003674;GO:0008150;GO:0031325;GO:0031281;GO:0030250;GO:0007154;GO:1900544;GO:0010853;GO:0007264;GO:0023052;GO:0051173;GO:0031284;GO:1900371;GO:0035556;GO:0045937;GO:0050790;GO:0062013;GO:0031323;GO:0009889;GO:0019222;GO:0048518;GO:0050896;GO:0009893;GO:0030695;GO:0031326;GO:0031282;GO:0019219;GO:0009987;GO:0005622;GO:0005829;GO:0051349;GO:…	-	4GQRK	T	sp|Q59EK9|RUN3A_HUMAN RUN domain-containing protein 3A OS=Homo sapiens OX=9606 GN=RUNDC3A PE=1 SV=2	XP_040392768.1 RUN domain-containing protein 3A isoform X4 [Cygnus olor]	GO:1900542//regulation of purine nucleotide metabolic process;GO:0050789//regulation of biological process;GO:0065009//regulation of molecular function;GO:0008150//biological_process;GO:0031325//positive regulation of cellular metabolic process;GO:0031281//positive regulation of cyclase activity;GO:0007154//cell communication;GO:1900544//positive regulation of purine nucleotide metabolic process;…	GO:0044444//obsolete cytoplasmic part;GO:0005622//intracellular anatomical structure;GO:0005829//cytosol;GO:0005623//obsolete cell;GO:0071944//cell periphery;GO:0044424//obsolete intracellular part;GO:0016020//membrane;GO:0005737//cytoplasm;GO:0005886//plasma membrane;GO:0005575//cellular_component;GO:0044464//obsolete cell part;	GO:0060589//nucleoside-triphosphatase regulator activity;GO:0003674//molecular_function;GO:0030250//guanylate cyclase activator activity;GO:0010853//cyclase activator activity;GO:0030695//GTPase regulator activity;GO:0098772//molecular function regulator;GO:0010851//cyclase regulator activity;GO:0008047//enzyme activator activity;GO:0051428//peptide hormone receptor binding;GO:0005102//signaling …	-	RUNDC3A
PAK5	16.8048	0.3983	-1.328	1.423e-05	4.426e-05	Down Regulation	NW_025927679.1	4547431	4850971	+	13070	PAK5	GO:0005737;GO:0031974;GO:0017016;GO:0016310;GO:2000027;GO:0005911;GO:0005575;GO:0048519;GO:0045315;GO:0023014;GO:0016301;GO:0044446;GO:0001558;GO:0008219;GO:0001751;GO:0043067;GO:0051171;GO:0048585;GO:0048513;GO:0030154;GO:0065008;GO:0006793;GO:0005623;GO:0009968;GO:0031267;GO:0006796;GO:0060255;GO:0051247;GO:0010941;GO:0009887;GO:0050790;GO:0019538;GO:0035556;GO:0048699;GO:0007399;GO:0007275;GO:…	K05736	4GRIN	T	sp|D4A280|PAK5_RAT Serine/threonine-protein kinase PAK 5 OS=Rattus norvegicus OX=10116 GN=Pak5 PE=1 SV=1	XP_013037551.1 PREDICTED: serine/threonine-protein kinase PAK 7 [Anser cygnoides domesticus] __gt;XP_013037552.1 PREDICTED: serine/threonine-protein kinase PAK 7 [Anser cygnoides domesticus] __gt;XP_013037553.1 PREDICTED: serine/threonine-protein kinase PAK 7 [Anser cygnoides domesticus] __gt;XP_013037554.1 PREDICTED: serine/threonine-protein kinase PAK 7 [Anser cygnoides domesticus] __gt;XP_0130…	GO:0016310//phosphorylation;GO:2000027//regulation of animal organ morphogenesis;GO:0048519//negative regulation of biological process;GO:0045315//positive regulation of compound eye photoreceptor development;GO:0023014//signal transduction;GO:0001558//regulation of cell growth;GO:0008219//cell death;GO:0001751//compound eye photoreceptor cell differentiation;GO:0043067//regulation of programmed …	GO:0005737//cytoplasm;GO:0031974//membrane-enclosed lumen;GO:0005911//cell-cell junction;GO:0005575//cellular_component;GO:0044446//obsolete intracellular organelle part;GO:0005623//obsolete cell;GO:0005634//nucleus;GO:0070161//anchoring junction;GO:0043231//intracellular membrane-bounded organelle;GO:0005622//intracellular anatomical structure;GO:0044444//obsolete cytoplasmic part;GO:0005654//nu…	GO:0017016//small GTPase binding;GO:0016301//kinase activity;GO:0031267//small GTPase binding;GO:0017048//small GTPase binding;GO:0032559//adenyl ribonucleotide binding;GO:0036094//small molecule binding;GO:0032553//ribonucleotide binding;GO:0008144//obsolete drug binding;GO:0003674//molecular_function;GO:0097159//organic cyclic compound binding;GO:0048365//small GTPase binding;GO:0003824//cataly…	ko04810(Regulation of actin cytoskeleton);ko04660(T cell receptor signaling pathway);ko04510(Focal adhesion);ko04360(Axon guidance);ko04014(Ras signaling pathway);ko04012(ErbB signaling pathway)	Pak5
HCRT	23.9142	0.4862	-1.04	1.786e-05	5.489e-05	Down Regulation	NW_025927930.1	906791	908452	+	1105	HCRT	GO:0050896;GO:0001664;GO:0048518;GO:0009966;GO:2000113;GO:0055082;GO:0019219;GO:0099177;GO:0060078;GO:0099565;GO:0099536;GO:0051969;GO:0023051;GO:0007267;GO:0001662;GO:0046928;GO:0042596;GO:0072507;GO:0051053;GO:0019222;GO:0051050;GO:0005184;GO:0030133;GO:0006874;GO:0099503;GO:0007204;GO:0010556;GO:0030141;GO:0030054;GO:0043267;GO:0032501;GO:0050789;GO:0050801;GO:0065009;GO:0043270;GO:0031771;GO:…	K05246	4GUZJ	T	sp|O77668|OREX_PIG Orexin OS=Sus scrofa OX=9823 GN=HCRT PE=2 SV=1	XP_040392858.1 orexin [Cygnus olor]	GO:0050896//response to stimulus;GO:0048518//positive regulation of biological process;GO:0009966//regulation of signal transduction;GO:2000113//negative regulation of cellular macromolecule biosynthetic process;GO:0055082//cellular chemical homeostasis;GO:0019219//regulation of nucleobase-containing compound metabolic process;GO:0099177//regulation of trans-synaptic signaling;GO:0060078//regulat…	GO:0030133//transport vesicle;GO:0099503//secretory vesicle;GO:0030141//secretory granule;GO:0030054//cell junction;GO:0043226//organelle;GO:0097708//intracellular vesicle;GO:0005737//cytoplasm;GO:0005575//cellular_component;GO:0043229//intracellular organelle;GO:0005576//extracellular region;GO:0044424//obsolete intracellular part;GO:0098794//postsynapse;GO:0045202//synapse;GO:0005623//obsolete …	GO:0001664//G protein-coupled receptor binding;GO:0005184//neuropeptide hormone activity;GO:0031771//type 1 hypocretin receptor binding;GO:0030545//signaling receptor regulator activity;GO:0048018//receptor ligand activity;GO:0005179//hormone activity;GO:0005102//signaling receptor binding;GO:0031772//type 2 hypocretin receptor binding;GO:0042324//hypocretin receptor binding;GO:0003674//molecular…	ko04080(Neuroactive ligand-receptor interaction)	HCRT
LOC106041915	9.9822	0.3245	-1.624	2.245e-05	6.813e-05	Down Regulation	NW_025927734.1	1483007	1488128	+	2462	LOC106041915	-	K10030	4GVR5	T	sp|P97885|CXCL5_RAT C-X-C motif chemokine 5 OS=Rattus norvegicus OX=10116 GN=Cxcl5 PE=2 SV=1	XP_013046068.1 PREDICTED: uncharacterized protein LOC106041915 [Anser cygnoides domesticus]	-	-	-	ko04657(IL-17 signaling pathway);ko04622(RIG-I-like receptor signaling pathway);ko04621(NOD-like receptor signaling pathway);ko04620(Toll-like receptor signaling pathway);ko04218(Cellular senescence);ko04072(Phospholipase D signaling pathway);ko04064(NF-kappa B signaling pathway);ko04062(Chemokine signaling pathway);ko04061(Viral protein interaction with cytokine and cytokine receptor);ko04060(Cy…	Cxcl5
BMP3	3.9704	0.08991	-3.475	2.798e-05	8.385e-05	Down Regulation	NW_025927734.1	2553740	2572778	+	1923	BMP3	GO:0051252;GO:0007154;GO:0070700;GO:0005160;GO:0010468;GO:0070848;GO:0001649;GO:0023052;GO:1902531;GO:0051254;GO:0001503;GO:0016043;GO:0051246;GO:0051216;GO:0048584;GO:0003674;GO:0030182;GO:0031325;GO:0008150;GO:0003006;GO:0032270;GO:0009893;GO:0051674;GO:0007409;GO:0031326;GO:0009987;GO:0005615;GO:0009719;GO:0031401;GO:0048856;GO:0042981;GO:0071363;GO:0010646;GO:0051716;GO:0070696;GO:0001932;GO:…	K05496	4GQM1	T	sp|P12645|BMP3_HUMAN Bone morphogenetic protein 3 OS=Homo sapiens OX=9606 GN=BMP3 PE=1 SV=2	XP_035181646.1 bone morphogenetic protein 3 isoform X2 [Oxyura jamaicensis]	GO:0051252//regulation of RNA metabolic process;GO:0007154//cell communication;GO:0010468//regulation of gene expression;GO:0070848//response to growth factor;GO:0001649//osteoblast differentiation;GO:0023052//signaling;GO:1902531//regulation of intracellular signal transduction;GO:0051254//positive regulation of RNA metabolic process;GO:0001503//ossification;GO:0016043//cellular component organi…	GO:0005615//extracellular space;GO:0043227//membrane-bounded organelle;GO:0031982//vesicle;GO:0044421//obsolete extracellular region part;GO:0005576//extracellular region;GO:0043226//organelle;GO:0005575//cellular_component;	GO:0070700//BMP receptor binding;GO:0005160//transforming growth factor beta receptor binding;GO:0003674//molecular_function;GO:0070696//transmembrane receptor protein serine/threonine kinase binding;GO:0098772//molecular function regulator;GO:0005488//binding;GO:0005515//protein binding;GO:0005126//cytokine receptor binding;GO:0033612//receptor serine/threonine kinase binding;GO:0008083//growth …	ko04060(Cytokine-cytokine receptor interaction)	BMP3
GALNT8	6.708	0.2244	-2.156	2.814e-05	8.425e-05	Down Regulation	NW_025927784.1	2269747	2295713	-	2845	GALNT8	GO:0005575;GO:0034645;GO:0005267;GO:0071840;GO:0034765;GO:0034705;GO:0015077;GO:0005737;GO:0016020;GO:0005251;GO:0022857;GO:0022890;GO:0009058;GO:0098797;GO:0044446;GO:0044431;GO:0022838;GO:0006813;GO:0043226;GO:0016758;GO:0008376;GO:0008152;GO:0034703;GO:0022843;GO:0005623;GO:0044422;GO:0030246;GO:0006810;GO:0043679;GO:0045202;GO:0098662;GO:0044085;GO:0015672;GO:0044424;GO:0044260;GO:0120025;GO:…	K00710	4GW9P	O	sp|Q9NY28|GALT8_HUMAN Probable polypeptide N-acetylgalactosaminyltransferase 8 OS=Homo sapiens OX=9606 GN=GALNT8 PE=2 SV=1	XP_040420785.1 probable polypeptide N-acetylgalactosaminyltransferase 8 [Cygnus olor]	GO:0034645//cellular macromolecule biosynthetic process;GO:0071840//cellular component organization or biogenesis;GO:0034765//regulation of ion transmembrane transport;GO:0009058//biosynthetic process;GO:0006813//potassium ion transport;GO:0008152//metabolic process;GO:0006810//transport;GO:0098662//inorganic cation transmembrane transport;GO:0044085//cellular component biogenesis;GO:0015672//ino…	GO:0005575//cellular_component;GO:0034705//potassium channel complex;GO:0005737//cytoplasm;GO:0016020//membrane;GO:0098797//plasma membrane protein complex;GO:0044446//obsolete intracellular organelle part;GO:0044431//obsolete Golgi apparatus part;GO:0043226//organelle;GO:0034703//cation channel complex;GO:0005623//obsolete cell;GO:0044422//obsolete organelle part;GO:0043679//axon terminus;GO:004…	GO:0005267//potassium channel activity;GO:0015077//inorganic cation transmembrane transporter activity;GO:0005251//delayed rectifier potassium channel activity;GO:0022857//transmembrane transporter activity;GO:0022890//inorganic cation transmembrane transporter activity;GO:0022838//channel activity;GO:0016758//hexosyltransferase activity;GO:0008376//acetylgalactosaminyltransferase activity;GO:002…	ko00514(Other types of O-glycan biosynthesis);ko00512(Mucin type O-glycan biosynthesis)	GALNT8
IQCG	5.6932	0.1607	-2.638	2.83e-05	8.47e-05	Down Regulation	NW_025927753.1	2919547	2941346	-	3271	IQCG	GO:0043226;GO:0044446;GO:0048731;GO:0002177;GO:0005737;GO:0000003;GO:0030030;GO:0071840;GO:0048515;GO:0005575;GO:0048609;GO:0043229;GO:0097722;GO:0060271;GO:0120025;GO:0044703;GO:0044424;GO:0044085;GO:0040011;GO:0015630;GO:0035082;GO:0044422;GO:0048513;GO:0030154;GO:0005623;GO:0051704;GO:0002376;GO:0005856;GO:0005829;GO:0006928;GO:0051179;GO:0048468;GO:0007275;GO:0007276;GO:0044430;GO:0043228;GO:…	-	4GN22	Z	sp|Q5PQQ6|DRC9_RAT Dynein regulatory complex protein 9 OS=Rattus norvegicus OX=10116 GN=Iqcg PE=2 SV=1	XP_013050449.1 PREDICTED: IQ domain-containing protein G isoform X1 [Anser cygnoides domesticus]	GO:0048731//system development;GO:0000003//reproduction;GO:0030030//cell projection organization;GO:0071840//cellular component organization or biogenesis;GO:0048515//spermatid differentiation;GO:0048609//multicellular organismal reproductive process;GO:0097722//sperm motility;GO:0060271//cilium assembly;GO:0044703//multi-organism reproductive process;GO:0044085//cellular component biogenesis;GO:…	GO:0043226//organelle;GO:0044446//obsolete intracellular organelle part;GO:0002177//manchette;GO:0005737//cytoplasm;GO:0005575//cellular_component;GO:0043229//intracellular organelle;GO:0120025//plasma membrane bounded cell projection;GO:0044424//obsolete intracellular part;GO:0015630//microtubule cytoskeleton;GO:0044422//obsolete organelle part;GO:0005623//obsolete cell;GO:0005856//cytoskeleton;…	GO:0005488//binding;GO:0005515//protein binding;GO:0005516//calmodulin binding;GO:0031072//heat shock protein binding;GO:0030544//Hsp70 protein binding;GO:0003674//molecular_function;	-	Iqcg
NGEF	8.4898	0.2961	-1.756	3.314e-05	9.841e-05	Down Regulation	NW_025927687.1	177402	203819	-	4157	NGEF	GO:0001505;GO:0043005;GO:0035010;GO:0035218;GO:0050804;GO:0005622;GO:0009987;GO:0051716;GO:0042981;GO:0048856;GO:2000026;GO:0044444;GO:0046578;GO:0008150;GO:1901360;GO:0003674;GO:0048729;GO:0009886;GO:0050807;GO:0120038;GO:0005085;GO:0010769;GO:0031344;GO:0006952;GO:0018958;GO:0044237;GO:0007552;GO:0009967;GO:0051057;GO:0042995;GO:0048737;GO:2000171;GO:0009888;GO:0043068;GO:0071704;GO:0065007;GO:…	K07525	4GT82	T	sp|Q5RDX5|NGEF_PONAB Ephexin-1 OS=Pongo abelii OX=9601 GN=NGEF PE=2 SV=1	XP_035191026.1 ephexin-1 isoform X3 [Oxyura jamaicensis] __gt;XP_035191027.1 ephexin-1 isoform X3 [Oxyura jamaicensis] __gt;XP_035191028.1 ephexin-1 isoform X3 [Oxyura jamaicensis] __gt;XP_040423609.1 ephexin-1 isoform X2 [Cygnus olor] __gt;XP_040423610.1 ephexin-1 isoform X2 [Cygnus olor]	GO:0001505//regulation of neurotransmitter levels;GO:0035010//encapsulation of foreign target;GO:0035218//leg disc development;GO:0050804//modulation of chemical synaptic transmission;GO:0009987//cellular process;GO:0051716//cellular response to stimulus;GO:0042981//regulation of apoptotic process;GO:0048856//anatomical structure development;GO:2000026//regulation of multicellular organismal deve…	GO:0043005//neuron projection;GO:0005622//intracellular anatomical structure;GO:0044444//obsolete cytoplasmic part;GO:0120038//obsolete plasma membrane bounded cell projection part;GO:0042995//cell projection;GO:0005829//cytosol;GO:0150034//distal axon;GO:0005737//cytoplasm;GO:0005575//cellular_component;GO:0045202//synapse;GO:0005623//obsolete cell;GO:0097458//obsolete neuron part;GO:0030426//gr…	GO:0003674//molecular_function;GO:0005085//guanyl-nucleotide exchange factor activity;GO:0098772//molecular function regulator;GO:0046875//ephrin receptor binding;GO:0017048//small GTPase binding;GO:0017016//small GTPase binding;GO:0031267//small GTPase binding;GO:0005089//guanyl-nucleotide exchange factor activity;GO:0005515//protein binding;GO:0005488//binding;GO:0005088//guanyl-nucleotide exch…	ko04360(Axon guidance)	NGEF
GGACT	22.7468	0.4693	-1.091	3.359e-05	9.965e-05	Down Regulation	NW_025927726.1	3291745	3320141	-	1907	GGACT	GO:0005198;GO:0032502;GO:0016829;GO:0008307;GO:0007507;GO:1901575;GO:0007275;GO:0005575;GO:0071704;GO:0048731;GO:0061929;GO:0016842;GO:0016840;GO:0048856;GO:0032501;GO:0006807;GO:0008150;GO:0048513;GO:0008152;GO:0003674;GO:0072359;GO:1901565;GO:0003824;GO:0042219;GO:0009056;GO:1901564	K19761	4GTZ9	S	sp|Q4KM86|GGACT_RAT Gamma-glutamylaminecyclotransferase OS=Rattus norvegicus OX=10116 GN=Ggact PE=2 SV=1	XP_013029894.1 PREDICTED: gamma-glutamylaminecyclotransferase isoform X1 [Anser cygnoides domesticus]	GO:0032502//developmental process;GO:0007507//heart development;GO:1901575//organic substance catabolic process;GO:0007275//multicellular organism development;GO:0071704//organic substance metabolic process;GO:0048731//system development;GO:0048856//anatomical structure development;GO:0032501//multicellular organismal process;GO:0006807//nitrogen compound metabolic process;GO:0008150//biological_…	GO:0005575//cellular_component;	GO:0005198//structural molecule activity;GO:0016829//lyase activity;GO:0008307//structural constituent of muscle;GO:0061929//gamma-glutamylaminecyclotransferase activity;GO:0016842//amidine-lyase activity;GO:0016840//carbon-nitrogen lyase activity;GO:0003674//molecular_function;GO:0003824//catalytic activity;	-	Ggact
KRCC1	25.2879	0.4701	-1.089	3.711e-05	0.0001095	Down Regulation	NW_025927666.1	11464535	11488111	-	7634	KRCC1	GO:0005623;GO:0097159;GO:0043167;GO:0003674;GO:0008150;GO:0072331;GO:0002039;GO:0050789;GO:0003723;GO:0097193;GO:0007165;GO:0044424;GO:0023052;GO:0046872;GO:0007154;GO:0043229;GO:0003677;GO:0005575;GO:0005515;GO:0072332;GO:0046914;GO:0043231;GO:0043227;GO:0035556;GO:0005634;GO:0006915;GO:0012501;GO:0008219;GO:0065007;GO:0097190;GO:0051716;GO:0003676;GO:0008270;GO:0043169;GO:0044464;GO:0050794;GO:…	-	4GRIB	A	sp|Q28EG9|ZMAT1_XENTR Zinc finger matrin-type protein 1 OS=Xenopus tropicalis OX=8364 GN=zmat1 PE=2 SV=1	XP_013033207.1 PREDICTED: lysine-rich coiled-coil protein 1 isoform X1 [Anser cygnoides domesticus] __gt;XP_013033214.1 PREDICTED: lysine-rich coiled-coil protein 1 isoform X1 [Anser cygnoides domesticus]	GO:0008150//biological_process;GO:0072331//signal transduction by p53 class mediator;GO:0050789//regulation of biological process;GO:0097193//intrinsic apoptotic signaling pathway;GO:0007165//signal transduction;GO:0023052//signaling;GO:0007154//cell communication;GO:0072332//intrinsic apoptotic signaling pathway by p53 class mediator;GO:0035556//intracellular signal transduction;GO:0006915//apop…	GO:0005623//obsolete cell;GO:0044424//obsolete intracellular part;GO:0043229//intracellular organelle;GO:0005575//cellular_component;GO:0043231//intracellular membrane-bounded organelle;GO:0043227//membrane-bounded organelle;GO:0005634//nucleus;GO:0044464//obsolete cell part;GO:0043226//organelle;GO:0005622//intracellular anatomical structure;	GO:0097159//organic cyclic compound binding;GO:0043167//ion binding;GO:0003674//molecular_function;GO:0002039//p53 binding;GO:0003723//RNA binding;GO:0046872//metal ion binding;GO:0003677//DNA binding;GO:0005515//protein binding;GO:0046914//transition metal ion binding;GO:0003676//nucleic acid binding;GO:0008270//zinc ion binding;GO:0043169//cation binding;GO:1901363//heterocyclic compound bindin…	-	zmat1
LOC125180337	22.1072	0.4989	-1.003	3.863e-05	0.0001138	Down Regulation	NW_025927880.1	491183	496849	-	5190	LOC125180337	-	-	-	-	-	XP_040397894.1 uncharacterized protein LOC121062226 [Cygnus olor]	-	-	-	-	-
CACNB3	13.2868	0.3621	-1.465	3.95e-05	0.0001163	Down Regulation	NW_025928211.1	47	3347	+	1004	CACNB3	GO:0007600;GO:1904063;GO:0051641;GO:0016043;GO:0045177;GO:0098660;GO:0015318;GO:0050776;GO:0015075;GO:0048584;GO:0055074;GO:0006812;GO:0032879;GO:0005891;GO:0007268;GO:0007154;GO:0036294;GO:0033157;GO:0023052;GO:0050974;GO:0002429;GO:0051899;GO:0044092;GO:0019900;GO:0034704;GO:0032414;GO:0050966;GO:0051240;GO:0044459;GO:1905475;GO:0032412;GO:0034702;GO:0051222;GO:0031646;GO:0010646;GO:1905787;GO:…	K04864	4GVUD	PT	sp|P54287|CACB3_RAT Voltage-dependent L-type calcium channel subunit beta-3 OS=Rattus norvegicus OX=10116 GN=Cacnb3 PE=1 SV=1	XP_038028472.1 voltage-dependent L-type calcium channel subunit beta-3 isoform X1 [Anas platyrhynchos]	GO:0007600//sensory perception;GO:1904063//negative regulation of cation transmembrane transport;GO:0051641//cellular localization;GO:0016043//cellular component organization;GO:0098660//inorganic ion transmembrane transport;GO:0050776//regulation of immune response;GO:0048584//positive regulation of response to stimulus;GO:0055074//calcium ion homeostasis;GO:0006812//cation transport;GO:0032879/…	GO:0045177//apical part of cell;GO:0005891//voltage-gated calcium channel complex;GO:0034704//calcium channel complex;GO:0044459//obsolete plasma membrane part;GO:0034702//ion channel complex;GO:1902495//transmembrane transporter complex;GO:0030315//T-tubule;GO:0044464//obsolete cell part;GO:0016021//integral component of membrane;GO:1990351//transporter complex;GO:0034703//cation channel complex…	GO:0015318//inorganic molecular entity transmembrane transporter activity;GO:0015075//ion transmembrane transporter activity;GO:0019900//kinase binding;GO:0005216//ion channel activity;GO:0019901//protein kinase binding;GO:0008331//high voltage-gated calcium channel activity;GO:0015267//channel activity;GO:0046873//metal ion transmembrane transporter activity;GO:0005515//protein binding;GO:000548…	ko04921(Oxytocin signaling pathway);ko04261(Adrenergic signaling in cardiomyocytes);ko04260(Cardiac muscle contraction);ko04010(MAPK signaling pathway)	Cacnb3
KPNA7	8.7705	0.3139	-1.672	8.77e-05	0.000247	Down Regulation	NW_025927663.1	13191067	13200444	-	1772	KPNA7	GO:0051701;GO:0005654;GO:0034504;GO:0007293;GO:0051641;GO:0044444;GO:0016043;GO:0006607;GO:0043063;GO:0003674;GO:0008150;GO:0032991;GO:0006996;GO:0003006;GO:1903047;GO:0005643;GO:0031468;GO:0030725;GO:0006913;GO:0070013;GO:0007283;GO:0043227;GO:0000278;GO:0032502;GO:0009605;GO:0031975;GO:0043231;GO:0048542;GO:0032504;GO:0009987;GO:0022402;GO:0005622;GO:0033036;GO:0048856;GO:0031967;GO:0007286;GO:…	K15043	4GHKH	U	sp|P52170|IMA5_XENLA Importin subunit alpha-5 OS=Xenopus laevis OX=8355 GN=kpna1 PE=1 SV=2	XP_013030347.1 PREDICTED: importin subunit alpha-8 [Anser cygnoides domesticus]	GO:0051701//biological process involved in interaction with host;GO:0034504//protein localization to nucleus;GO:0007293//germarium-derived egg chamber formation;GO:0051641//cellular localization;GO:0016043//cellular component organization;GO:0006607//NLS-bearing protein import into nucleus;GO:0043063//intercellular bridge organization;GO:0008150//biological_process;GO:0006996//organelle organizat…	GO:0005654//nucleoplasm;GO:0044444//obsolete cytoplasmic part;GO:0032991//protein-containing complex;GO:0005643//nuclear pore;GO:0070013//intracellular organelle lumen;GO:0043227//membrane-bounded organelle;GO:0031975//envelope;GO:0043231//intracellular membrane-bounded organelle;GO:0005622//intracellular anatomical structure;GO:0031967//organelle envelope;GO:0012505//endomembrane system;GO:00444…	GO:0003674//molecular_function;GO:0033218//amide binding;GO:0005048//signal sequence binding;GO:0005515//protein binding;GO:0005488//binding;GO:0005215//transporter activity;GO:0008565//obsolete protein transporter activity;GO:0140104//molecular carrier activity;GO:0008139//nuclear localization sequence binding;GO:0042277//peptide binding;GO:0140142//nucleocytoplasmic carrier activity;GO:0061608/…	ko03013(Nucleocytoplasmic transport)	kpna1
BCAS1	12.3228	0.3957	-1.338	9.386e-05	0.0002633	Down Regulation	NW_025927725.1	3914798	3958254	-	2772	BCAS1	GO:0005622;GO:0005488;GO:0043226;GO:0005829;GO:0044464;GO:0097458;GO:0014069;GO:0042802;GO:0098984;GO:0005737;GO:0005575;GO:0046983;GO:0005515;GO:0099572;GO:0042803;GO:0098794;GO:0044424;GO:0045202;GO:0044444;GO:0003674;GO:0005623;GO:0044456;GO:0032279	-	4GJ4W	S	sp|O75363|BCAS1_HUMAN Breast carcinoma-amplified sequence 1 OS=Homo sapiens OX=9606 GN=BCAS1 PE=1 SV=2	XP_040431790.1 breast carcinoma-amplified sequence 1 isoform X3 [Cygnus olor] __gt;XP_040431791.1 breast carcinoma-amplified sequence 1 isoform X3 [Cygnus olor]	-	GO:0005622//intracellular anatomical structure;GO:0043226//organelle;GO:0005829//cytosol;GO:0044464//obsolete cell part;GO:0097458//obsolete neuron part;GO:0014069//postsynaptic density;GO:0098984//neuron to neuron synapse;GO:0005737//cytoplasm;GO:0005575//cellular_component;GO:0099572//postsynaptic specialization;GO:0098794//postsynapse;GO:0044424//obsolete intracellular part;GO:0045202//synapse…	GO:0005488//binding;GO:0042802//identical protein binding;GO:0046983//protein dimerization activity;GO:0005515//protein binding;GO:0042803//protein homodimerization activity;GO:0003674//molecular_function;	-	BCAS1
DRD2	6.9615	0.2827	-1.823	9.681e-05	0.0002709	Down Regulation	NW_025927688.1	6172743	6200355	-	1800	DRD2	GO:0044464;GO:0045595;GO:0032226;GO:0010243;GO:0034220;GO:0033043;GO:0098563;GO:0060548;GO:0032309;GO:0031400;GO:2001141;GO:1901564;GO:0043266;GO:0090068;GO:0044062;GO:0072511;GO:0051347;GO:0010557;GO:0098588;GO:0001666;GO:0070201;GO:0046676;GO:0051926;GO:0051674;GO:0051590;GO:0046983;GO:0051048;GO:0051240;GO:0097553;GO:0031410;GO:0045937;GO:0002029;GO:0007611;GO:0048523;GO:0050905;GO:0030432;GO:…	K04145	4GTES	T	sp|P61169|DRD2_RAT D(2) dopamine receptor OS=Rattus norvegicus OX=10116 GN=Drd2 PE=1 SV=1	XP_013042744.1 PREDICTED: D(2) dopamine receptor isoform X3 [Anser cygnoides domesticus] __gt;AHM92579.1 dopamine D2 receptor transcript variant 4 [Anser cygnoides]	GO:0045595//regulation of cell differentiation;GO:0032226//positive regulation of synaptic transmission, dopaminergic;GO:0010243//response to organonitrogen compound;GO:0034220//ion transmembrane transport;GO:0033043//regulation of organelle organization;GO:0060548//negative regulation of cell death;GO:0032309//icosanoid secretion;GO:0031400//negative regulation of protein modification process;GO…	GO:0044464//obsolete cell part;GO:0098563//intrinsic component of synaptic vesicle membrane;GO:0098588//bounding membrane of organelle;GO:0031410//cytoplasmic vesicle;GO:0120025//plasma membrane bounded cell projection;GO:0044441//obsolete ciliary part;GO:0099503//secretory vesicle;GO:0033267//obsolete axon part;GO:0016021//integral component of membrane;GO:0044306//neuron projection terminus;GO:…	GO:0046983//protein dimerization activity;GO:0043167//ion binding;GO:0060089//molecular transducer activity;GO:0098772//molecular function regulator;GO:0042803//protein homodimerization activity;GO:0099106//ion channel regulator activity;GO:0035255//ionotropic glutamate receptor binding;GO:0043169//cation binding;GO:0005488//binding;GO:0030594//neurotransmitter receptor activity;GO:0004888//trans…	ko04728(Dopaminergic synapse);ko04540(Gap junction);ko04080(Neuroactive ligand-receptor interaction);ko04024(cAMP signaling pathway);ko04015(Rap1 signaling pathway)	Drd2
LRG1	16.1056	0.4694	-1.091	9.794e-05	0.0002738	Down Regulation	NW_025927760.1	2315009	2316819	-	1671	LRG1	GO:0042119;GO:0051707;GO:0002283;GO:0005126;GO:0099503;GO:0048869;GO:0050793;GO:0030511;GO:0070820;GO:0050789;GO:0036230;GO:1903846;GO:0043207;GO:0030141;GO:1901342;GO:0051094;GO:0002376;GO:0009966;GO:0048518;GO:0051704;GO:0050896;GO:0001938;GO:0009617;GO:0016192;GO:0023051;GO:0042127;GO:0051234;GO:0002252;GO:0031983;GO:0051179;GO:0090092;GO:0044433;GO:0005576;GO:0005102;GO:0043229;GO:0002274;GO:…	-	4GQF2	T	sp|C0STK7|PLIB_ELACL Phospholipase A2 inhibitor beta OS=Elaphe climacophora OX=31143 PE=1 SV=1	XP_035168989.1 phospholipase A2 inhibitor-like [Oxyura jamaicensis]	GO:0042119//neutrophil activation;GO:0051707//response to other organism;GO:0002283//neutrophil activation involved in immune response;GO:0048869//cellular developmental process;GO:0050793//regulation of developmental process;GO:0030511//positive regulation of transforming growth factor beta receptor signaling pathway;GO:0050789//regulation of biological process;GO:0036230//granulocyte activation…	GO:0099503//secretory vesicle;GO:0070820//tertiary granule;GO:0030141//secretory granule;GO:0031983//vesicle lumen;GO:0044433//obsolete cytoplasmic vesicle part;GO:0005576//extracellular region;GO:0043229//intracellular organelle;GO:0044424//obsolete intracellular part;GO:0034774//secretory granule lumen;GO:0042581//specific granule;GO:0044422//obsolete organelle part;GO:0005623//obsolete cell;GO…	GO:0005126//cytokine receptor binding;GO:0005102//signaling receptor binding;GO:0005160//transforming growth factor beta receptor binding;GO:0003674//molecular_function;GO:0005488//binding;GO:0005515//protein binding;	-	-
PAX1	9.5221	0.3443	-1.538	9.876e-05	0.000276	Down Regulation	NW_025927771.1	915405	923732	+	4945	PAX1	GO:0048666;GO:0003676;GO:0009792;GO:0001775;GO:0030030;GO:0035270;GO:0034645;GO:0003002;GO:0005575;GO:0060255;GO:0009952;GO:0009887;GO:0034654;GO:0007526;GO:0051171;GO:0006351;GO:0045935;GO:0019438;GO:0048513;GO:0030154;GO:0005623;GO:0043374;GO:0019219;GO:0048705;GO:0048518;GO:0000902;GO:0046631;GO:0005634;GO:0046483;GO:0006355;GO:0048699;GO:0005667;GO:0000904;GO:0007399;GO:0044238;GO:0007275;GO:…	K09382	493Z8	K	sp|P09084|PAX1_MOUSE Paired box protein Pax-1 OS=Mus musculus OX=10090 GN=Pax1 PE=1 SV=4	XP_035176434.1 LOW QUALITY PROTEIN: paired box protein Pax-1, partial [Oxyura jamaicensis]	GO:0048666//neuron development;GO:0009792//embryo development ending in birth or egg hatching;GO:0001775//cell activation;GO:0030030//cell projection organization;GO:0035270//endocrine system development;GO:0034645//cellular macromolecule biosynthetic process;GO:0003002//regionalization;GO:0060255//regulation of macromolecule metabolic process;GO:0009952//anterior/posterior pattern specification;…	GO:0005575//cellular_component;GO:0005623//obsolete cell;GO:0005634//nucleus;GO:0005667//transcription regulator complex;GO:0005622//intracellular anatomical structure;GO:0043231//intracellular membrane-bounded organelle;GO:0032991//protein-containing complex;GO:0043226//organelle;GO:0043229//intracellular organelle;GO:0044424//obsolete intracellular part;GO:0044464//obsolete cell part;GO:0043227…	GO:0003676//nucleic acid binding;GO:0001067//transcription regulatory region nucleic acid binding;GO:0001077//DNA-binding transcription activator activity, RNA polymerase II-specific;GO:0003700//DNA-binding transcription factor activity;GO:0000981//DNA-binding transcription factor activity, RNA polymerase II-specific;GO:0140110//transcription regulator activity;GO:0003677//DNA binding;GO:0097159/…	-	Pax1
TMEM177	18.8342	0.4428	-1.175	0.0001005	0.0002804	Down Regulation	NW_025927892.1	1024062	1037568	+	4405	TMEM177	GO:0005737;GO:0016020;GO:0031304;GO:0043227;GO:0031966;GO:0043231;GO:0031975;GO:0005743;GO:0019866;GO:0031305;GO:0005575;GO:0005622;GO:0043226;GO:0031300;GO:0044455;GO:0044446;GO:0044464;GO:0031967;GO:0044444;GO:0016021;GO:0044422;GO:0044429;GO:0005623;GO:0032592;GO:0043229;GO:0005740;GO:0044425;GO:0031301;GO:0031224;GO:0005739;GO:0031090;GO:0044424;GO:0098573	-	4GJ3M	S	sp|Q66IS8|TM177_XENLA Transmembrane protein 177 OS=Xenopus laevis OX=8355 GN=tmem177 PE=2 SV=2	XP_013033814.1 PREDICTED: transmembrane protein 177 [Anser cygnoides domesticus] __gt;XP_013033815.1 PREDICTED: transmembrane protein 177 [Anser cygnoides domesticus] __gt;XP_013033816.1 PREDICTED: transmembrane protein 177 [Anser cygnoides domesticus]	-	GO:0005737//cytoplasm;GO:0016020//membrane;GO:0031304//intrinsic component of mitochondrial inner membrane;GO:0043227//membrane-bounded organelle;GO:0031966//mitochondrial membrane;GO:0043231//intracellular membrane-bounded organelle;GO:0031975//envelope;GO:0005743//mitochondrial inner membrane;GO:0019866//organelle inner membrane;GO:0031305//integral component of mitochondrial inner membrane;GO:…	-	-	tmem177
MOGS	20.6422	0.4664	-1.1	0.0001029	0.0002867	Down Regulation	NW_025927934.1	707503	709971	+	2276	MOGS	GO:0005737;GO:0016020;GO:0004553;GO:0006487;GO:0005575;GO:0034645;GO:0043226;GO:0071704;GO:0009100;GO:0009311;GO:0044446;GO:0009058;GO:0044464;GO:0005789;GO:0005783;GO:0015926;GO:0012505;GO:0006807;GO:0044422;GO:0043413;GO:0008152;GO:0005623;GO:0031984;GO:0043229;GO:0031224;GO:0044432;GO:1901576;GO:0044260;GO:1901137;GO:0044424;GO:1901564;GO:0019538;GO:0044267;GO:0036211;GO:0043227;GO:0043231;GO:…	K01228	4CKND	G	sp|Q80UM7|MOGS_MOUSE Mannosyl-oligosaccharide glucosidase OS=Mus musculus OX=10090 GN=Mogs PE=1 SV=1	XP_040411785.1 mannosyl-oligosaccharide glucosidase [Cygnus olor]	GO:0006487//protein N-linked glycosylation;GO:0034645//cellular macromolecule biosynthetic process;GO:0071704//organic substance metabolic process;GO:0009100//glycoprotein metabolic process;GO:0009311//oligosaccharide metabolic process;GO:0009058//biosynthetic process;GO:0006807//nitrogen compound metabolic process;GO:0043413//macromolecule glycosylation;GO:0008152//metabolic process;GO:1901576//…	GO:0005737//cytoplasm;GO:0016020//membrane;GO:0005575//cellular_component;GO:0043226//organelle;GO:0044446//obsolete intracellular organelle part;GO:0044464//obsolete cell part;GO:0005789//endoplasmic reticulum membrane;GO:0005783//endoplasmic reticulum;GO:0012505//endomembrane system;GO:0044422//obsolete organelle part;GO:0005623//obsolete cell;GO:0031984//organelle subcompartment;GO:0043229//in…	GO:0004553//hydrolase activity, hydrolyzing O-glycosyl compounds;GO:0015926//glucosidase activity;GO:0016798//hydrolase activity, acting on glycosyl bonds;GO:0003674//molecular_function;GO:0016787//hydrolase activity;GO:0003824//catalytic activity;GO:0004573//Glc3Man9GlcNAc2 oligosaccharide glucosidase activity;	ko04141(Protein processing in endoplasmic reticulum);ko00510(N-Glycan biosynthesis)	Mogs
LOC106049262	12.9439	0.4285	-1.223	0.0001046	0.0002912	Down Regulation	NW_025928033.1	132479	140064	+	2106	LOC106049262	GO:0015833;GO:0043231;GO:0070013;GO:0043227;GO:0051179;GO:0050873;GO:0032502;GO:0005634;GO:0033036;GO:0005829;GO:0051234;GO:0071705;GO:0016667;GO:0015031;GO:0016670;GO:0009987;GO:0005622;GO:0003674;GO:0045184;GO:0043232;GO:0008150;GO:0044444;GO:0003824;GO:0048869;GO:0043228;GO:0005730;GO:0042886;GO:0005575;GO:0044452;GO:0016491;GO:0001650;GO:0071702;GO:0031974;GO:0005737;GO:0016020;GO:0031981;GO:…	K17285	4GRVD	P	sp|Q569D5|SBP1_XENTR Methanethiol oxidase OS=Xenopus tropicalis OX=8364 GN=selenbp1 PE=2 SV=1	XP_040395216.1 methanethiol oxidase-like [Cygnus olor]	GO:0015833//peptide transport;GO:0051179//localization;GO:0050873//brown fat cell differentiation;GO:0032502//developmental process;GO:0033036//macromolecule localization;GO:0051234//establishment of localization;GO:0071705//nitrogen compound transport;GO:0015031//protein transport;GO:0009987//cellular process;GO:0045184//establishment of protein localization;GO:0008150//biological_process;GO:004…	GO:0043231//intracellular membrane-bounded organelle;GO:0070013//intracellular organelle lumen;GO:0043227//membrane-bounded organelle;GO:0005634//nucleus;GO:0005829//cytosol;GO:0005622//intracellular anatomical structure;GO:0043232//intracellular non-membrane-bounded organelle;GO:0044444//obsolete cytoplasmic part;GO:0043228//non-membrane-bounded organelle;GO:0005730//nucleolus;GO:0005575//cellul…	GO:0016667//oxidoreductase activity, acting on a sulfur group of donors;GO:0016670//oxidoreductase activity, acting on a sulfur group of donors, oxygen as acceptor;GO:0003674//molecular_function;GO:0003824//catalytic activity;GO:0016491//oxidoreductase activity;GO:0005488//binding;GO:0008430//selenium binding;GO:0018549//methanethiol oxidase activity;	ko00920(Sulfur metabolism)	selenbp1
TMEM132E	5.8036	0.2303	-2.118	0.000109	0.000303	Down Regulation	NW_025927704.1	5161795	5184311	-	4255	TMEM132E	GO:0009987;GO:0050896;GO:0008544;GO:0051606;GO:0035675;GO:0048856;GO:0060119;GO:0032502;GO:0048699;GO:0050974;GO:0048468;GO:0048839;GO:0002065;GO:0007399;GO:0009605;GO:0048916;GO:0007275;GO:0048881;GO:0050906;GO:0007423;GO:0044425;GO:0048915;GO:0060429;GO:0050982;GO:0002066;GO:0007605;GO:0048869;GO:0048884;GO:0032501;GO:0007600;GO:0060113;GO:0016021;GO:0009612;GO:0030855;GO:0043583;GO:0048919;GO:…	K17599	4GJHR	S	sp|Q6IEE6|T132E_MOUSE Transmembrane protein 132E OS=Mus musculus OX=10090 GN=Tmem132e PE=1 SV=2	XP_035415084.1 transmembrane protein 132E [Cygnus atratus]	GO:0009987//cellular process;GO:0050896//response to stimulus;GO:0008544//epidermis development;GO:0051606//detection of stimulus;GO:0035675//neuromast hair cell development;GO:0048856//anatomical structure development;GO:0060119//inner ear receptor cell development;GO:0032502//developmental process;GO:0048699//generation of neurons;GO:0050974//detection of mechanical stimulus involved in sensory…	GO:0044425//obsolete membrane part;GO:0016021//integral component of membrane;GO:0016020//membrane;GO:0005575//cellular_component;GO:0031224//intrinsic component of membrane;	-	-	Tmem132e
LOC125181834	9.8403	0.3596	-1.475	0.0001099	0.0003055	Down Regulation	NW_025928918.1	117	6435	-	3240	LOC125181834	-	K06243	4GWPH	W	sp|P15800|LAMB2_RAT Laminin subunit beta-2 OS=Rattus norvegicus OX=10116 GN=Lamb2 PE=1 SV=1	XP_035402823.1 laminin subunit beta-4-like [Cygnus atratus]	-	-	-	ko04512(ECM-receptor interaction);ko04510(Focal adhesion);ko04151(PI3K-Akt signaling pathway)	Lamb2
PROCA1	1.6912	0.05342	-4.226	0.0001144	0.0003171	Down Regulation	NW_025927704.1	6400493	6402160	-	944	PROCA1	-	K01047	4GI2X	T	sp|Q1JPB9|PA2G3_BOVIN Group 3 secretory phospholipase A2 OS=Bos taurus OX=9913 GN=PLA2G3 PE=2 SV=1	XP_040388464.1 protein PROCA1 [Cygnus olor]	-	-	-	ko04975(Fat digestion and absorption);ko04972(Pancreatic secretion);ko04270(Vascular smooth muscle contraction);ko04014(Ras signaling pathway);ko00592(alpha-Linolenic acid metabolism);ko00591(Linoleic acid metabolism);ko00590(Arachidonic acid metabolism);ko00565(Ether lipid metabolism);ko00564(Glycerophospholipid metabolism)	PLA2G3
LOC106035498	9.3946	0.3142	-1.67	0.0001313	0.0003613	Down Regulation	NW_025927664.1	9614887	9621195	-	4179	LOC106035498	-	-	4GMU7	T	sp|Q9XSC1|SFRP5_BOVIN Secreted frizzled-related protein 5 OS=Bos taurus OX=9913 GN=SFRP5 PE=2 SV=1	XP_013035822.1 PREDICTED: secreted frizzled-related protein 5-like [Anser cygnoides domesticus]	-	-	-	-	SFRP5
LOC106030552	8.6479	0.3459	-1.532	0.0001453	0.0003979	Down Regulation	NW_025927810.1	1250717	1265969	-	2458	LOC106030552	GO:0004089;GO:0006950;GO:0044424;GO:0006796;GO:0042493;GO:0008152;GO:0005623;GO:0006793;GO:0006810;GO:0042578;GO:0009607;GO:0008270;GO:0015701;GO:0044464;GO:0043169;GO:0005488;GO:0010033;GO:0016151;GO:0005575;GO:0046677;GO:0046914;GO:0071702;GO:0005737;GO:0045471;GO:0044237;GO:0003824;GO:0016836;GO:0046872;GO:0016787;GO:0051707;GO:0006820;GO:0016311;GO:0043167;GO:0003674;GO:0008150;GO:0097305;GO:…	K01672	4GTVW	P	sp|P14141|CAH3_RAT Carbonic anhydrase 3 OS=Rattus norvegicus OX=10116 GN=Ca3 PE=1 SV=3	XP_013027850.1 PREDICTED: carbonic anhydrase 3-like [Anser cygnoides domesticus] __gt;XP_013027851.1 PREDICTED: carbonic anhydrase 3-like [Anser cygnoides domesticus] __gt;XP_040402163.1 carbonic anhydrase 3-like [Cygnus olor]	GO:0006950//response to stress;GO:0006796//phosphate-containing compound metabolic process;GO:0042493//response to xenobiotic stimulus;GO:0008152//metabolic process;GO:0006793//phosphorus metabolic process;GO:0006810//transport;GO:0009607//response to biotic stimulus;GO:0015701//bicarbonate transport;GO:0010033//response to organic substance;GO:0046677//response to antibiotic;GO:0071702//organic …	GO:0044424//obsolete intracellular part;GO:0005623//obsolete cell;GO:0044464//obsolete cell part;GO:0005575//cellular_component;GO:0005737//cytoplasm;GO:0044444//obsolete cytoplasmic part;GO:0005829//cytosol;GO:0005622//intracellular anatomical structure;	GO:0004089//carbonate dehydratase activity;GO:0042578//phosphoric ester hydrolase activity;GO:0008270//zinc ion binding;GO:0043169//cation binding;GO:0005488//binding;GO:0016151//nickel cation binding;GO:0046914//transition metal ion binding;GO:0003824//catalytic activity;GO:0016836//hydro-lyase activity;GO:0046872//metal ion binding;GO:0016787//hydrolase activity;GO:0043167//ion binding;GO:00036…	ko00910(Nitrogen metabolism)	Ca3
LOC106048195	12.522	0.4056	-1.302	0.0001699	0.0004616	Down Regulation	NW_025928095.1	3815	14527	+	3573	LOC106048195	-	K05869	4GPQ9	T	sp|Q16566|KCC4_HUMAN Calcium/calmodulin-dependent protein kinase type IV OS=Homo sapiens OX=9606 GN=CAMK4 PE=1 SV=1	XP_032059379.1 calcium/calmodulin-dependent protein kinase type IV-like [Aythya fuligula]	-	-	-	ko04925(Aldosterone synthesis and secretion);ko04921(Oxytocin signaling pathway);ko04725(Cholinergic synapse);ko04722(Neurotrophin signaling pathway);ko04720(Long-term potentiation);ko04380(Osteoclast differentiation);ko04371(Apelin signaling pathway);ko04211(Longevity regulating pathway);ko04024(cAMP signaling pathway);ko04020(Calcium signaling pathway)	CAMK4
LOC106044170	5.2221	0.2121	-2.237	0.0001806	0.0004886	Down Regulation	NW_025927804.1	1676789	1679962	+	1494	LOC106044170	-	K19928	4GHUU	T	sp|P79762|ZP3_CHICK Zona pellucida sperm-binding protein 3 OS=Gallus gallus OX=9031 GN=ZP3 PE=1 SV=4	XP_013049519.1 PREDICTED: zona pellucida sperm-binding protein 3-like [Anser cygnoides domesticus]	-	-	-	-	ZP3
NODAL	7.5517	0.2958	-1.757	0.0001846	0.0004986	Down Regulation	NW_025927830.1	1254108	1258095	-	1820	NODAL	GO:0019220;GO:0005515;GO:0009888;GO:0044421;GO:0010033;GO:0071773;GO:0009967;GO:0007166;GO:0065007;GO:0071310;GO:0005488;GO:0048319;GO:0051174;GO:0050794;GO:0043408;GO:2000112;GO:0098772;GO:0007165;GO:0090100;GO:0080090;GO:2001141;GO:0010469;GO:0006357;GO:0072359;GO:0001934;GO:0031323;GO:0009889;GO:0032502;GO:0045937;GO:0042327;GO:0042221;GO:0001932;GO:0009799;GO:0051716;GO:0009790;GO:0071363;GO:…	K04666	4GUC8	T	sp|Q91619|NODAL_XENLA Nodal homolog OS=Xenopus laevis OX=8355 GN=nodal PE=1 SV=1	XP_040394026.1 nodal homolog [Cygnus olor]	GO:0019220//regulation of phosphate metabolic process;GO:0009888//tissue development;GO:0010033//response to organic substance;GO:0071773//cellular response to BMP stimulus;GO:0009967//positive regulation of signal transduction;GO:0007166//cell surface receptor signaling pathway;GO:0065007//biological regulation;GO:0071310//cellular response to organic substance;GO:0048319//axial mesoderm morphog…	GO:0044421//obsolete extracellular region part;GO:0005615//extracellular space;GO:0005575//cellular_component;GO:0005576//extracellular region;	GO:0005515//protein binding;GO:0005488//binding;GO:0098772//molecular function regulator;GO:0003674//molecular_function;GO:0005160//transforming growth factor beta receptor binding;GO:0048018//receptor ligand activity;GO:0030545//signaling receptor regulator activity;GO:0005102//signaling receptor binding;GO:0005125//cytokine activity;GO:0008083//growth factor activity;GO:0005126//cytokine recept…	ko04550(Signaling pathways regulating pluripotency of stem cells);ko04350(TGF-beta signaling pathway);ko04060(Cytokine-cytokine receptor interaction)	nodal
TNFSF4	14.018	0.4547	-1.137	0.0002105	0.000565	Down Regulation	NW_025927787.1	1320633	1336635	-	2819	TNFSF4	-	K05469	-	-	-	XP_040421943.1 tumor necrosis factor ligand superfamily member 4 [Cygnus olor]	-	-	-	ko04060(Cytokine-cytokine receptor interaction)	-
LRRC10B	11.8659	0.4284	-1.223	0.0002238	0.0005982	Down Regulation	NW_025927966.1	312510	315059	-	2550	LRRC10B	-	-	4GMIM	S	sp|A6NIK2|LR10B_HUMAN Leucine-rich repeat-containing protein 10B OS=Homo sapiens OX=9606 GN=LRRC10B PE=4 SV=2	XP_035395745.1 leucine-rich repeat-containing protein 10B [Cygnus atratus]	-	-	-	-	LRRC10B
SPATA2L	20.2436	0.4882	-1.034	0.0002476	0.0006576	Down Regulation	NW_025927738.1	4436634	4438216	-	1506	SPATA2L	-	K17595	4GSVG	S	sp|Q0IIA6|SPA2L_BOVIN Spermatogenesis-associated protein 2-like protein OS=Bos taurus OX=9913 GN=SPATA2L PE=2 SV=1	XP_035422154.1 spermatogenesis-associated protein 2-like protein [Cygnus atratus]	-	-	-	ko04217(Necroptosis)	SPATA2L
LOC125185016	5.8755	0.2646	-1.918	0.0002496	0.0006626	Down Regulation	NW_025927666.1	11453701	11462965	+	3609	LOC125185016	-	-	-	-	-	XP_040410920.1 uncharacterized protein LOC121069168 [Cygnus olor]	-	-	-	-	-
SRRM4	13.6914	0.4421	-1.177	0.0002685	0.0007091	Down Regulation	NW_025927689.1	1888902	1921456	+	2040	SRRM4	GO:0050954;GO:0080090;GO:0016071;GO:0044424;GO:0060255;GO:1903311;GO:0043229;GO:0005623;GO:0008152;GO:0030154;GO:0006807;GO:0051171;GO:0003723;GO:0008380;GO:0044464;GO:0065007;GO:0003729;GO:0003676;GO:0048731;GO:0050794;GO:0006396;GO:0005488;GO:0071704;GO:0043226;GO:0005575;GO:0003008;GO:0050877;GO:0044237;GO:0048869;GO:0007605;GO:0090304;GO:0034641;GO:0051252;GO:0010468;GO:0043484;GO:1901360;GO:…	-	4GKZ4	S	sp|Q8BKA3|SRRM4_MOUSE Serine/arginine repetitive matrix protein 4 OS=Mus musculus OX=10090 GN=Srrm4 PE=1 SV=1	XP_040432745.1 serine/arginine repetitive matrix protein 4 isoform X1 [Cygnus olor]	GO:0050954//sensory perception of mechanical stimulus;GO:0080090//regulation of primary metabolic process;GO:0016071//mRNA metabolic process;GO:0060255//regulation of macromolecule metabolic process;GO:1903311//regulation of mRNA metabolic process;GO:0008152//metabolic process;GO:0030154//cell differentiation;GO:0006807//nitrogen compound metabolic process;GO:0051171//regulation of nitrogen compo…	GO:0044424//obsolete intracellular part;GO:0043229//intracellular organelle;GO:0005623//obsolete cell;GO:0044464//obsolete cell part;GO:0043226//organelle;GO:0005575//cellular_component;GO:0005634//nucleus;GO:0005622//intracellular anatomical structure;GO:0043231//intracellular membrane-bounded organelle;GO:0043227//membrane-bounded organelle;	GO:0003723//RNA binding;GO:0003729//mRNA binding;GO:0003676//nucleic acid binding;GO:0005488//binding;GO:0003674//molecular_function;GO:0097159//organic cyclic compound binding;GO:1901363//heterocyclic compound binding;	-	Srrm4
HS3ST6	16.4554	0.4663	-1.101	0.0003097	0.0008114	Down Regulation	NW_025927663.1	15254494	15284182	-	1503	HS3ST6	GO:0035239;GO:0043231;GO:0035218;GO:0009953;GO:0032502;GO:0050767;GO:0043227;GO:0070013;GO:0051716;GO:0048592;GO:0048856;GO:2000026;GO:0008587;GO:0005622;GO:0001654;GO:0009987;GO:0090066;GO:0007219;GO:0006996;GO:0008407;GO:0008150;GO:0008467;GO:0007472;GO:0003674;GO:0007033;GO:0051036;GO:0048729;GO:0009886;GO:0044444;GO:0016043;GO:0023052;GO:0003824;GO:0007474;GO:0044237;GO:0007552;GO:0044425;GO:…	K09679	4GTI6	O	sp|Q5GFD5|HS3S6_MOUSE Heparan sulfate glucosamine 3-O-sulfotransferase 6 OS=Mus musculus OX=10090 GN=Hs3st6 PE=2 SV=1	XP_035419277.1 heparan sulfate glucosamine 3-O-sulfotransferase 6 [Cygnus atratus] __gt;XP_040430788.1 heparan sulfate glucosamine 3-O-sulfotransferase 6 [Cygnus olor]	GO:0035239//tube morphogenesis;GO:0035218//leg disc development;GO:0009953//dorsal/ventral pattern formation;GO:0032502//developmental process;GO:0050767//regulation of neurogenesis;GO:0051716//cellular response to stimulus;GO:0048592//eye morphogenesis;GO:0048856//anatomical structure development;GO:2000026//regulation of multicellular organismal development;GO:0008587//imaginal disc-derived win…	GO:0043231//intracellular membrane-bounded organelle;GO:0043227//membrane-bounded organelle;GO:0070013//intracellular organelle lumen;GO:0005622//intracellular anatomical structure;GO:0044444//obsolete cytoplasmic part;GO:0044425//obsolete membrane part;GO:0031090//organelle membrane;GO:0098791//Golgi apparatus subcompartment;GO:0005796//Golgi lumen;GO:0044464//obsolete cell part;GO:0043233//orga…	GO:0008467//[heparan sulfate]-glucosamine 3-sulfotransferase 1 activity;GO:0003674//molecular_function;GO:0003824//catalytic activity;GO:0016740//transferase activity;GO:0016782//transferase activity, transferring sulphur-containing groups;GO:0034483//heparan sulfate sulfotransferase activity;GO:0008146//sulfotransferase activity;	-	Hs3st6
LOC106035243	4.1781	0.2136	-2.227	0.00038	0.0009846	Down Regulation	NW_025927707.1	2874708	2893733	-	7954	LOC106035243	GO:0043226;GO:0048519;GO:0097708;GO:0034103;GO:0002763;GO:0044446;GO:0048731;GO:0060142;GO:0001558;GO:0022603;GO:0034239;GO:0001775;GO:0036005;GO:0016020;GO:0005737;GO:0009986;GO:0000768;GO:0071840;GO:0046852;GO:0072675;GO:0048522;GO:0005575;GO:0043229;GO:0045655;GO:0071944;GO:0044440;GO:0034105;GO:0002274;GO:0044424;GO:0001773;GO:0036006;GO:0034241;GO:1903706;GO:0065008;GO:0044422;GO:0048513;GO:…	-	4GNS4	S	sp|Q9H295|DCSTP_HUMAN Dendritic cell-specific transmembrane protein OS=Homo sapiens OX=9606 GN=DCSTAMP PE=1 SV=1	XP_013035390.1 PREDICTED: dendritic cell-specific transmembrane protein [Anser cygnoides domesticus]	GO:0048519//negative regulation of biological process;GO:0034103//regulation of tissue remodeling;GO:0002763//positive regulation of myeloid leukocyte differentiation;GO:0048731//system development;GO:0060142//regulation of syncytium formation by plasma membrane fusion;GO:0001558//regulation of cell growth;GO:0022603//regulation of anatomical structure morphogenesis;GO:0034239//regulation of macr…	GO:0043226//organelle;GO:0097708//intracellular vesicle;GO:0044446//obsolete intracellular organelle part;GO:0016020//membrane;GO:0005737//cytoplasm;GO:0009986//cell surface;GO:0005575//cellular_component;GO:0043229//intracellular organelle;GO:0071944//cell periphery;GO:0044440//obsolete endosomal part;GO:0044424//obsolete intracellular part;GO:0044422//obsolete organelle part;GO:0005623//obsolet…	-	-	DCSTAMP
[truncated: 902 more rows]
